# Supplementary material for: The impact of clinical pharmacist-physician communication on reducing drug-related problems: a mixed study design in a tertiary teaching Hospital in Xinjiang, China
Source: BMC Health Serv Res. 2022 Sep 14;22:1157. doi: 10.1186/s12913-022-08505-1 (PMC9472438; doi:10.1186/s12913-022-08505-1)
Supplement: Supplementary file 3 — Additional file 3. [file 12913_2022_8505_MOESM3_ESM.xlsx]

## Sheet: medication reconciliation
n11(ID)										date		Admission Diagnosis 1	Admission Diagnosis 2	Admission Diagnosis 3	Medication 1	Dosage	Frequency	Route of administration	Course of treatment	Course of treatment unit	Source and basis of medication	DRP code	Drug 2	Dosage	Frequency	Route of administration	Course of treatment	Course of treatment unit	Source and basis of medication	DRP code	...
1009	1	1	35	2	2	1221684	76	1	1	2020-05-26	4	adrenal hyperplasia	Hypertension Grade III	Type 2 diabetes	Nifedipine	30mg	1	1	26	1	1		Isosorbide mononitrate	40mg	1	1	10	1	1
1032	2	2	45	2	1	1220713	59	1	1	2020-05-14	4	type 2 diabetes	Head pain		Levofloxacin	0.2g	2	1	3	3	7	P1.2	Dabaidu capsule	5 grains	2	1	3	3	7	P1.2	C7.7 C7.1
1035	2	2	22	2	1	1220842	32	1	1	2020-05-17	4	hypoglycemia	Grade I hypertension	Hypertriglyceridemia	Nifedipine	30mg	1	1	5	3	1		Atorvastatin	20mg	1	1	5	3	1
1036	2	2	95	2	1	1218822	61	1	1	2020-05-18	4	Hypertension grade 3 (high risk)	Hypothyroidism	Hypokalemia	Nifedipine controlled-release tablets	30mg	1	1	10	1	1		Potassium chloride sustained-release tablets	0.5g	1	1	1	2	1
1038	2	2	97	2	1	1220959	61	1	1	2020-05-18	2	diabetes	Hypoglycemia		Novolin N	14u	1	5	7	1	1	P1.2	Acarbose tablets	50mg	3	1	11	1	1
1039	2	2	5	2	2	1221040	60	2	1	2020-05-19	3	type 1 diabetes	Type 2 diabetes ketosis		Insulin glargine injection	12u	1	5	4	1	1		Insulin lispro	6u	3	5	4	1	1
1040	1	1	1	2	1	1138182	71	1	1	2020-05-20	4	diabetes	Hypertension		Metformin	0.5g	3	1	2	1	1		Acarbose	50mg	3	1	2	2	5	P1.2	C7.7
1041	2	2	98	2	1	1221268	56	1	1	2020-05-20	2	type 2 diabetes	Epileptic		Protamine Zinc Recombinant Human Insulin Injection	15iu13iu	1	5	3	2	3		Diazepam	0.8mg	3	1	5	1	2
1042	1	2	44	2	1	1199819	50	1	1	2020-05-26	4	type 2 diabetes	Malignant tumor of kidney		Metformin	1.5g	3	1	13	1	1		Biosynthesis of insulin	12U，15	2	5	2	1	1
1043	1	2	46	2	1	1222128	60	1	1	2020-05-31	4	type 2 diabetes	Old myocardial infarction	Postoperative status of vascular stent implantation	Protamine zinc recombinant human insulin	16u 16u	1	5	3	3	4		Aspirin	0.1g	1	1	2	1	1
1044	1	2	50	2	2	1222143	38	1	1	2020-06-01	4	type 2 diabetes			Metformin tablets	0.5g	3	1	4	1	1		Acarbose tablets	50mg	3	1	4	1	1
1045	1	2	51	2	2	1222256	58	1	1	2020-06-01	4	type 2 diabetes	Chronic hepatitis B		Recombinant human insulin (mixed)	20，16	1	5	1	1	2		Acarbose	50mg	3	1	7	1	2	P3.3	C7.9
1046	1	1	4	2	2	1165885	68	1	1	2020-06-05	4	type 2 diabetes			Metformin	0.5g	3	1	1	1	1		Acarbose	50mg	3	1	1	1	1
1047	2	2	2	2	1	1223400	58	1	1	2020-06-14	4	type 2 diabetes	Hypertension		Acarbose	50mg	2	1	2	3	1	P1.2	Nifedipine sustained-release preparation	30mg	1	1	2	3	1
1048	1	2	3	2	2	1383618	51	1	1	2020-06-15	4	type 1 diabetes			Insulin detemir	6-8u	1	5	23	1	1		Insulin aspart	5u	3	5	23	1	1
1049	2	1	2	2	2	1223671	67	1	1	2020-06-16	2	diabetes	Hypertension	Hypothyroidism	Apoca sugar	50mg	3	1	2	2	3		Valsartan	80mg	1	1	2	1	3
1050	1	2	4	2	1	1223656	62	1	1	2020-06-16	4	Hypertension	Type 2 diabetes	Trochlear nerve paralysis	Irbesartan	150mg	1	1	10	1	2		Metoprolol	12.5mg	2	1	10	1	2
1051	2	2	9	2	1	1223757	58	1	1	2020-06-17	4	diabetes			Protamine zinc recombinant human insulin	16n	2	5	10	1	1		Insulin aspart	16IU	2	5	10	1	1
1052	2	2	7	2	2	1223852	58	1	3	2020-06-18	1	diabetes	Diabetic foot infection	Hypertension	Metformin	1 piece	1	1	4	1	2		Acarbose tablets	1 piece	1	1	2	1	1
1053	2	1	5	2	2	1224006	71	1	1	2020-06-21	4	type 2 diabetes			Insulin detemir	10u	1	5	9	1	1		Acarbose tablets	1 piece of discontinuity	3	1	9	1	1
1054	1	2	10	2	1	1223969	63	1	1	2020-06-21	4	Adrenal mass	Hypertension		Nifedipine sustained-release tablet	30mg	1	1	10	1	1		Metoprolol	25mg	2	1	6	1	1
1055	2	2	8	2	2	1223993	49	1	1	2020-06-21	2	type 2 diabetes	Hypertension		Nimodipine	40mg	1	1	2	1	4		Aspirin	200mg	1	1	2	1	4		C3.2
1056	1	1	6	2	2	1224144	74	1	1	2020-06-23	4	type 2 diabetes			Insulin aspart 30	20 16 18	3	5	3	1	1	P1.2	Apoka sugar tablets	50mg	3	1	3	1	1
1057	2	2	11	2	2	1224145	49	1	1	2020-06-23	4	type 2 diabetes	Hypertension		Metformin	0.5g	3	1	3	1	1		Acarbose	50mg	3	1	3	1	1
1058	2	2	12	2	2	1224636	55	1	1	2020-06-29	4	type 1 diabetes	Coronary heart disease		Asparagus 30	12 10 12	3	5	4	1	1		Acarbose	1 piece	3	1	4	1	1
1060	2	2	14	2	2	1224628	39	1	1	2020-06-29	1	diabetes	Hypertension	Diabetic ketoacidosis	Metformin	1 piece	3	1	5	1	1		Acarbose tablets	1 piece	3	1	5	1	1
1061	1	2	15	2	1	1224646	53	1	1	2020-06-30	4	type 2 diabetes			Acarbose	2 pills	3	1	3	1	1		Insulin glargine injection	18	1	5	3	1	1
1062	2	2	13	2	1	1224760	48	1	1	2020-06-30	4	diabetes			Insulin glargine	20u	1	5	2	1	5		Insulin aspart 30	20u	1	5	2	1	4	R2.1	C7.4,C7.8
1063	2	1	7	2	1	1224924	80	1	1	2020-07-01	1	diabetes	Hyponatremia	Type I respiratory failure	Insulin glargine	1u	1	5	10	1	1		Insulin aspart	8,6,8U	3	5	10	1	1
1064	1	2	16	2	1	1224935	61	1	1	2020-07-01	2	diabetes			Metformin tablets	1 piece	1	1	1	1	2	P1.2	Apoka sugar tablets	1 piece	1	1	10	1	2	P1.2	C7.7
1065	2	2	17	2	1	1225013	13	1	4	2020-07-02	4	Kallman syndrome			Testosterone undecanoate capsules	1 piece	2	1	2	1	1		Chorionic gonadotrophin for injection	1000 orders	6	5	1	2	1
1066	1	2	19	2	2	1225249	47	1	2	2020-07-05	4	Hyperthyroidism	Hypertension		Methimazole tablets	1 piece	2	1	1	1	1		Vitamin B1	1 piece	2	1	1	1	1
1068	2	2	18	2	2	1225239	51	1	1	2020-07-05	4	Hyperthyroidism			Propranolol	2 tablets	3	1	1	2	1		Vitamin B4	2 tablets	3	1	1	2	1
1069	2	2	20	2	1	1225465	53	1	1	2020-07-07	4	type 2 diabetes			Sitagliptin Metformin Tablets	1 grain	2	1	4	3	1		Calcium dobesilate capsules	0.5g	3	1	5	3	1
1070	1	1	9	2	2	1189557	77	1	1	2020-07-08	4	diabetes	Hypertension		Aspirin enteric-coated tablets	100mg	1	1	6	2	1		Nifedipine controlled-release tablets	30mg	1	1	3	3	1
1107	1	2	21	2	1	1195310	58	1	1	2020-07-08	4	type 2 diabetes			Insulin aspart 30	10,10,10	3	5	3	1	5	P2,C7	Brinzolamide eye drops	5ml	3	8	2	1	1
1111	2	2	23	2	1	1198476	49	1	2	2020-07-08	2	type 2 diabetes			Insulin detemir	18/20U	1	5	1	1	1	P1.2	Acarbose	50mg	3	1	1	1	1	P1.2	C7.7
1113	1	2	25	2	1	1225723	53	1	1	2020-07-09	3	type 2 diabetes			Acarbose tablets	1 piece	3	1	8	1	1		Metformin hydrochloride tablets	1 piece	3	1	8	1	1
1114	1	2	26	2	1	1225778	57	1	1	2020-07-09	4	diabetes			Acarbose tablets	1 piece	3	1	3	1	1		Protamine biosynthetic human insulin injection	15，15	2	5	2	1	1
1115	2	2	27	2	2	1225714	53	1	1	2020-07-09	4	diabetes			Asparagus 30	12,8,10	3	5	10	1	1		Acarbose tablets	1 piece	3	1	5	1	1
1115	2	2	24	2	1	1225781	61	1	1	2020-07-09	4	diabetes	Cerebral infarction	Hypertension	Rosuvastatin Calcium Tablets	5mg	1	1	4	1	1		Irbesartan tablets	0.15g	1	1	5	1	1
1116	1	2	28	2	1	1226179	49	1	1	2020-07-12	4	Hypertension	Diabetes		Nifedipine sustained-release tablet	30mg	1	1	5	1	8		Indapamide tablets	2.5mg	1	1	2	2	8
1116	1	1	10	2	2	1226073	65	1	1	2020-07-13	4	type 2 diabetes			Recombinant insulin glargine	18U	1	5	1	2	3		Canagliflozin tablets	100Mg	1	1	1	2	3
1117	2	1	11	2	1	1225984	92	1	1	2020-07-13	1	diabetes	Urinary tract infection	Renal insufficiency (CKD4)	Acarbose tablets	1 grain	3	1	8	1	1		Atorvastatin calcium tablets	20mg	18	1	10	1	1
1120	1	2	31	2	1	1226239	57	1	1	2020-07-14	4	type 2 diabetes			Acarbose	75mg	3	1	10	1	4		Metformin hydrochloride tablets	0.67g	3	1	18	1	4
1122	2	1	12	2	2	1226313	68	1	1	2020-07-15	3	Hypokalemia	Hypertension		Nitrendipine	1 piece	1	1	3	1	1	P1.2	Potassium chloride sustained-release tablets	3 tablets	3	1	3	1	1	P2.1	C3.2
1125	2	2	34	2	2	1226394	13	1	2	2020-07-15	2	diabetes			Novo Sharp 30	18 12	2	5	1	1	1		Metformin	0.5g	1	1	1	1	1
1126	2	2	33	2	1	1226356	55	1	1	2020-07-15	2	type 2 diabetes			Mai Zhi Ling Pian	2 pills	2	1	10	3	5		Shugan Jieyu Capsule	0.72g	2	1	14	3	3
1128	2	2	32	2	1	1226357	52	1	1	2020-07-15	2	type 2 diabetes	Hypertension		Insulin Aspart 30 Injection	14,14,14	3	5	2	2	1		Acarbose	50mg	3	1	6	1	1
1129	1	2	35	2	2	1226446	42	1	1	2020-07-16	2	Congenital heart disease	Hypertension	Hyperlipidemia	Valsartan Amlodipine Tablets	80mg	1	1	2	1	1		Lianhua Qingwen Capsule	4 grains	3	1	3	3	1
1132	1	2	36	2	2	1226444	54	1	1	2020-07-16	4	diabetes			Metformin hydrochloride tablets	0.5g	3	1	5	1	1		Acarbose tablets	50mg	3	1	5	1	1
1136	2	1	8	2	1	1223884	75	1	2	2020-07-17	4	type 2 diabetes	Hypertension		Xiulin pen	16u	1	5	8	3	1		Acarbose	2 pills	3	1	15	1	3
1139	2	2	37	2	1	1226704	54	1	1	2020-07-20	4	diabetes	Hypertension		Amlodipine besylate tablets	1 piece	1	1	8	1	1		Isosorbide mononitrate	1 piece	1	1	8	1	1
1141	1	2	39	2	2	1226853	54	1	1	2020-07-22	3	diabetes	Hypertension		Insulin glargine injection	16IU	1	5	1	1	1		Insulin aspart injection	6IU	3	5	1	1	1
1143	2	2	38	2	1	1226891	24	1	4	2020-07-22	4	type 1 diabetes			Chang Xiulin	10iu	1	5	4	1	1		Humalog	4 4 6	3	5	4	1	1
1145	1	2	40	2	1	1225142	45	1	1	2020-07-23	2	type 2 diabetes			Insulin aspart injection	8IU	3	5	4	1	1		Insulin detemir injection	18IU	1	5	4	1	1
1146	2	1	13	2	2	1189274	84	1	1	2020-07-24	2	diabetes	Coronary heart disease	Hypertension	Repaglinide tablets	Half a meal	3	1	3	1	1	P1	Metformin hydrochloride tablets	1 piece	3	1	3	1	1
1147	2	2	41	2	1	1227611	49	1	1	2020-08-06	2	type 2 diabetes	Hepatic insufficiency	Hypertension	Insulin Lispro 70/30	18，4u	2	5	2	1	1		Acarbose	50mg	3	1	2	1	1
1148	2	1	14	2	2	1207255	77	1	1	2020-08-10	1	diabetes	Hyponatremia (severe)	Syndrome of inappropriate antidiuretic hormone	Indapamide	1 piece	1	1	20	1	5		Potassium chloride sustained-release tablets	1 piece	3	1	1	1	1
1149	1	2	42	2	1	1227772	49	1	1	2020-08-10	4	type 2 diabetes			Insulin aspart 30	12,12,12	3	5	4	1	1		Metformin	0.5g	3	1	4	1	1
1150	1	2	43	2	1	1227995	44	1	1	2020-08-14	4	diabetes			Metformin	1 piece	3	1	1	2	4		Acarbose capsules	50mg	3	1	1	2	1
1151	2	2	49	2	2	1228158	58	1	1	2020-08-17	3	diabetes	Hypertension		A Metformin	0.5g	2	1	2	1	3		B Levofloxacin	0.5g	1	4	1	3	3
1152	1	1	16	2	2	1228192	74	1	1	2020-08-18	4	diabetes	Hypertension	Coronary heart disease	A Acarbose	1 piece	3	1	1	1	1		Methylcobalamin	1 piece	3	1	2	2	1
1153	1	1	15	2	2	1228229	78	1	2	2020-08-18	4	diabetes	Hypertension	Coronary heart disease	Insulin aspart 30	16u12u	2	5	4	1	1		Compound a ketoacid tablets	4 grains	3	1	4	1	1
1154	2	1	14	2	2	1228235	85	1	1	2020-08-18	1	diabetes	Hypertension		Recombinant human mixed insulin 30/70	14,12	2	5	10	1	2		Acarbose	1 piece	1	1	10	1	2	P1.2	C3.1
1155	1	2	52	2	1	1228230	50	1	1	2020-08-18	4	diabetes	Diabetic retinopathy		Insulin detemir	12u	1	5	5	1	1		Metformin tablets	1 piece	2	1	5	1	1
1156	1	2	53	2	2	1228195	52	1	1	2020-08-18	4	diabetes	Coronary heart disease		Degu insulin	16u	1	5	1	2	1		Metformin	1 piece	3	1	2	1	1
1157	2	2	48	2	1	1223184	52	1	1	2020-08-18	4	diabetes	Diabetic retinopathy	Cerebral infarction	Insulin aspart 30	14,10,12	1	6	4	1	1		Metformin	1 piece	3	1	2	1	1
1158	2	2	47	2	1	1193258	56	1	1	2020-08-18	4	diabetes	Coronary heart disease		Insulin Aspart 30 Injection	15 17	2	5	9	1	1		Metformin tablets	1 piece	3	1	9	1	1
1159	2	2	54	2	2	1228348	56	1	3	2020-08-20	3	diabetes			Metformin	0.5g	3	1	2	1	3		Acarbose	50mg	3	1	1	2	3
1160	1	2	57	2	2	1214173	56	1	1	2020-08-30	2	type 2 diabetes	Myocardial infarction	Hypertension	Acarbose tablets	50mg	3	1	5	2	1		Insulin	20U,20U	2	5	3	1	1
1161	2	1	20	2	2	1228970	81	1	2	2020-08-31	2	type 1 diabetes	Hypertension		Novo Sharp 30	24，14	2	5	2	2	1		Nifedipine controlled-release tablets	30mg	1	1	10	1	1
1162	2	2	55	2	2	1229049	61	2	4	2020-08-31	2	type 2 diabetes	Hypertension		Novolin 30R	22，20	2	5	17	1	2		Acarbose tablets	50mg	3	1	10	1	2
1163	1	1	31	2	2	1184688	77	1	1	2020-09-01	2	Hyperthyroidism	Hypertension	Diabetic nephropathy	Insulin	12U,16U	2	5	2	2	1		Irbesartan tablets	75mg	2	1	10	1	1
1164	2	1	18	2	1	1229073	70	1	1	2020-09-01	4	type 2 diabetes	Hypertension		Insulin aspart 30	23u13u23	3	5	6	1	1		Metformin and glibenclamide tablets	2 tablets	1	1	2	1	4
1165	2	1	17	2	2	1229159	65	1	1	2020-09-01	4	type 2 diabetes	Hypertension	Coronary heart disease	Gan Shulin 30/70	18u 12u	2	5	3	2	1		Acarbose tablets	15mg	1	1	22	3	4
1166	1	2	56	2	2	1214989	62	1	1	2020-09-01	4	type 2 diabetes	Hypertension	Coronary heart disease	Dapagliflozin tablets	Half a slice	1	1	3	2	1		Metformin	1 piece	3	1	5	1	1
1167	1	1	3	2	2	1192831	84	1	1	2020-09-03	3	diabetes	Hypertension	Electrolyte disorder	Metformin	0.5g	3	1	1	1	1		Acarbose	50mg	3	1	1	1	1
1168	1	2	6	2	2	1229401	58	1	1	2020-09-03	4	diabetes	Hypertension	Fatty liver	Nifedipine Controlled Dilution Tablets	30mg	1	1	10	1	1		Metoprolol	12.5mg	2	1	10	1	1
1169	1	2	30	2	2	1229406	50	1	1	2020-09-04	4	diabetes			Metformin	0.5g	3	1	6	1	1		Acarbose	50mg	3	1	6	1	1
1170	1	2	1	2	2	1229414	52	1	1	2020-09-04	4	diabetes	Coronary heart disease		Degu insulin	20u	1	5	18	2	1		Acarbose	0.1g	3	1	18	2	4	3.2	C3.2
1171	1	1	21	2	1	1210482	68	1	1	2020-09-06	4	diabetes	Positive tuberculosis	Coronary atheromatous heart disease	Insulin aspart	10U	3	5	2	1	2		Insulin detemir	12	1	5	2	1	2
1172	2	2	59	2	1	1215779	57	1	1	2020-09-07	4	diabetes	Coronary heart disease	Hypertension	Acarbose	50mg	3	1	6	2	1		Glimepiride	1mg	1	1	6	2	1
1173	2	1	23	2	1	1229970	73	3	4	2020-09-09	3	diabetes			Acarbose	50mg	3	1	8	2	2		Metformin	0.5g	3	1	8	2	2
1174	1	2	61	2	1	1229955	47	1	1	2020-09-09	4	diabetes			Saxagliptin	1 piece	1	1	10	1	1		Repaglinide	2mg	3	1	10	1	1
1175	1	2	60	2	1	123036	45	1	1	2020-09-09	4	diabetes			Metformin	0.5g	1	1	3	1	1	P1.2	Insulin aspart 30	14,16iu	2	5	3	1	1	P1.2	C7.7
1176	1	2	6	2	2	1230014	76	1	1	2020-09-09	4	diabetes	Hypothyroidism		Acarbose chewable tablets	50mg	3	1	2	2	3		Levothyroxine tablets	25mg	1	1	2	1	1
1205	2	1	24	2	1	1230343	68	1	6	2020-09-13	1	diabetes	Hypertension		Metformin	1 piece	3	1	3	1	3		Acarbose	1 piece	3	1	3	1	3
1206	2	1	32	2	2	1230895	70	1	1	2020-09-17	4	diabetes	Hypertension		Insulin aspart 30	12,12	2	5	5	1	1	P1.2	Acarbose	50mg	3	1	5	1	1
1207	2	2	62	2	1	1230838	55	1	1	2020-09-17	4	diabetes	Hypertension		Insulin aspart 30	30,10,10	3	5	1	1	4		Metformin	0.5g	3	1	5	1	1
1208	2	2	64	2	1	1231136	50	1	1	2020-09-21	4	diabetes	Coronary heart disease		Insulin glargine	6u	1	5	2	1	1		Acarbose	50mg	3	1	2	1	1
1209	2	2	68	2	2	1186478	53	1	1	2020-10-20	4	type 2 diabetes			Recombinant human insulin 30 R	14u 14u	2	5	3	1	2		Acarbose	1 piece	3	1	3	1	2
1210	2	2	66	2	1	1233966	55	1	4	2020-10-20	4	type 2 diabetes	Hypertension		Metformin	1 piece	2	1	16	1	1		Insulin degludec injection	16u	3	5	18	2	1
1211	2	2	65	2	1	1233814	55	1	1	2020-10-20	4	type 2 diabetes			Acarbose tablets	1 piece	3	1	2	1	3	P3.3	Metformin tablets	1 piece 1	3	1	2	1	3
1212	1	1	25	2	1	1228126	76	1	1	2020-10-21	2	type 2 diabetes	Type 2 diabetic foot		Insulin Aspart 30 Injection	18u 12u	2	5	6	2	1		Metformin	1 piece	3	1	4	1	1
1213	1	2	67	2	1	1234028	57	1	1	2020-10-21	2	type 2 diabetes	Hypertension	Arrhythmia, frequent ventricular extrasystoles	Acarbose	1 piece	3	1	10	1	1		Metformin	1 piece	3	1	10	1	1
1218	2	2	69	2	1	1234152	63	1	1	2020-10-22	2	diabetes	Hypertension		Nifedipine	1 piece	3	1	4	1	2		Fenofibrate	1 piece	3	1	12	3	2
1219	1	2	71	2	1	1234422	54	1	6	2020-10-25	2	Hyperthyroid heart disease	Diffuse goiter with hyperthyroidism	Atrial fibrillation	Methimazole	0.25 tablets	1	1	6	1	2		Amlodipine besylate	1 piece	1	1	10	1	2
1220	1	2	72	2	1	1234424	52	1	1	2020-10-25	2	type 2 diabetes	Type 2 diabetes with multiple disease onset	Hypertension	Glimepiride	2mg	1	1	4	1	1		Metformin	2 pills	2	1	14	1	2、1
1227	1	2	74	2	1	1234594	49	1	1	2020-10-26	2	diabetes	Diabetic peripheral neuropathy		Metformin	1 piece	1	1	4	1	1		Acarbose	1 piece	3	1	4	1	1
1228	1	2	75	2	2	1234486	50	1	1	2020-10-26	2	Hypokalemia	Type 2 diabetes	Hypertension	Metformin controlled-release tablets	1 piece	2	1			3		Sitagliptin phosphate tablets	Half a slice	1	1			3
1229	2	2	73	2	1	1234569	53	1	1	2020-10-26	2	type 2 diabetes	Hypertension		Metformin	0.5g	2	1	5	1	1		Gliclazide	2 pills	1	1	5	1	1
1230	2	2	76	2	2	1234572	55	1	4	2020-10-26	2	type 2 diabetes	Hypertension		Insulin injection	Morning and evening 16U	2	5	9	1	2		Acarbose	1 piece	1	1	9	1	2
1231	2	2	77	2	2	1207729	56	1	1	2020-10-28	4	type 2 diabetes	Thyroid nodule	Meniere's disease	Insulin detemir injection	11U	1	5	3	1	1
1234	1	2	78	2	1	1209495	63	3	1	2020-10-31	2	type 2 diabetes	Hypertension	Cerebral infarction	Metformin	1 grain	3	1	2	1	1		Nifedipine controlled-release tablets	1 grain	1	1	7	1	1
1235	2	2	79	2	1	1235591	59	1	7	2020-11-03	2	type 2 diabetes	Type 2 diabetes mellitus with complications	Background hemorrhagic retinopathy in type 2 diabetes	Metformin	1 piece	3	1	10	1	1		Cilagliptin and metformin	1 piece	2	1	6	2	1
1238	2	2	80	2	2	1235650	40	1	1	2020-11-04	4	diabetes	Hypertension grade 3		Human protamine insulin injection	6U		5	1	1	1		Metformin	1 piece	2	1	2	1	1
1240	2	2	83	2	1	1236410	56	1	3	2020-11-10	2	type 2 diabetes	Hypertension		Insulin glargine	12U	1	5	3	1	1		Metformin	0.5g	1	1	3	1	1	P1.2	C3.3
1241	2	1	2	6	2	1215359	87	1	1	2020-08-24	2	CDK failure uremic stage 5	Renal anemia	Type 2 DM	Nifedipine	2 tablets	12	1	7	1	1	C3.4	Isosorbide mononitrate	30mg	2	1	5	2	1
1244	2	1	7	6	2	1228578	83	1	1	2020-08-25	4	Hematuria	Grade 2 hypertension	Coronary heart disease	Amlodipine	2.5mg	1	1	4	2	1		Metoprolol	12.5mg	1	1	13	1	1
1245	2	1	5	6	2	1228610	77	1	1	2020-08-25	2	Dizziness	Urinary tract infection	CKD Phase III	Irbesartan	0.15g	1	1	20	1	1		Tuberculosis pills	10 grains	1	1	4	1	1
1247	1	2	1	6	2	1228575	51	1	1	2020-08-25	4	IgA nephropathy	Hypertension	Adenomyosis	Abelmoschus manihot capsule	2g	3	1	3	2	1		Yishenkang capsule	0.9g	3	1	45	3	5
1249	2	2	2	6	1	1228584	62	1	1	2020-08-25	4	Hematuria	Kidney stone	Hypertension	Metformin sustained-release tablets	1 piece	3	1	20	3			Acarbose	2 tablets	2	1	8	1
1250	1	1	1	6	2	1217336	68	1	1	2020-08-26	1	Renal failure	Hypertension	Diabetes	Bailing capsule	4 grains	3	1	4	1	1		Nifedipine	1 piece	1	1	10	1	1
1251	1	1	3	6	1	1225011	84	1	1	2020-08-26	2	CKD stage 4	Hypertension	Diabetes	Irbesartan	0.15g	1	1	2	2	1		Asparagus 30	8，10，	3	5	2	2	1
1252	1	1	4	6	2	1228774	77	1	1	2020-08-27	2	Chronic renal insufficiency uremia	Renal anemia	Hypertension Grade III	Niaoduqing Granules	1 pack	1	1	1	1	1		Compound α-ketoacid tablet	3 grains	3	1	1	1	1
1253	2	1	8	6	1	1225771	77	1	2	2020-08-27	4	Nephrotic syndrome	CK D2	Acute left heart failure	Calcium carbonate D3 tablets	1 piece	1	1	1	2	1		Atorvastatin	10mg	1	1	1	2	1
1255	1	2	3	6	2	1227838	54	1	6	2020-08-27	4	Renal insufficiency	Moderate anemia	Hypertension	Nifedipine	1 piece	1	1	20	3	1		Bisoprolol fumarate tablets	0.5 piece	1	1	20	3	1
1256	1	2	4	6	2	1207937	45	1	1	2020-08-31	4	Chronic renal failure uremia	Hypertension grade 3	Hyperuricemia	Compound α-ketoacid tablet	4 grains	3	1	3	1	1		Bailing capsule	4 grains	3	1	20	1	1
1257	2	2	5	6	2	1224676	51	1	2	2020-08-31	2	Acute pyelonephritis	Systemic Lupus Erythematosus	Lupus nephritis	Potassium chloride sustained-release tablets	0.5g	2	1	3	2	1		Alfacalcidol soft capsules	1 piece	1	1	3	2	1
1258	1	1	9	6	2	1229168	74	1	4	2020-09-01	4	Hypertension	Diabetes	Hypokalemia	Acarbose capsules	50mg	3	1	1	1	1		Compound reserpine	2 tablets	2	1	10	1	4
1259	1	1	6	6	2	1229186	76	1	4	2020-09-01	2	Hypertension	Uremia	Catheter-related infection	Niaoduqing Granules	1 pack	3	1	1	3	1		Rivaroxaban	20mg	1	1	15	2	2
1262	1	1	10	6	2	1182497	74	1	1	2020-09-03	2	Hypertension	Coronary heart disease	Renal failure, uremia	Metoprolol tartrate	1 piece	2	1	15	1	1		Nitroglycerin	3 tablets	3	1	15	1	1
1263	2	1	11	6	2	1229326	78	1	1	2020-09-03	4	CKD stage 4	Hypertension	Diabetes	Atorvastatin calcium	1 piece	1	1	4	2	1		Acarbose	1 piece	3	1	4	2	1
1264	1	2	6	6	1	1229376	58	1	1	2020-09-03	2	Hypertension	Diabetes	Azotemia stage of chronic renal failure	Repaglinide	2,2,2	3	1	2	1	1		Levamlodipine	1 piece	2	1	2	1	1
1265	2	1	13	6	1	1216425	83	1	1	2020-09-14	4	CKD stage 4	COPD	Status after coronary stent implantation	Aspirin enteric-coated tablets	1 piece	1	1	30	2	1		Clopidogrel	1 piece	1	1	6	2	1
1266	2	1	12	6	2	1198752	78	1	1	2020-09-14	4	Chronic renal failure stage 3	Diabetes		Methylprednisolone tablets	4 tablets	1	1	1	1	1		Rabeprazole	1 piece	1	1	1	1	1
1267	2	2	7	6	2	1178999	59	1	7	2020-09-16	4	CKD stage 4	ANCA-associated nephritis	Wegener's granulomatosis	Nitrofurantoin Enteric-coated Tablets	50/100mg	1	1	6	2	1	P2.1	Methylprednisolone tablets	8mg	1	1	6	2	1
1268	2	2	20	6	2	1230842	53	1	1	2020-09-17	4	type 1 diabetes	Proteinuria	Angina pectoris	Metoprolol tablets	25mg	2	1	10	1	1		Aspirin enteric-coated tablets	100mg	1	1	15	1	1
1269	1	2	9	6	2	1231270	49	1	4	2020-09-21	4	proteinuria	Type 2 diabetes	Hypertension	Telmesartan	40mg	1	1	3	1	2		Aspirin	100mg	1	1	3	1	1
1270	1	2	10	6	2	1231274	51	1	1	2020-09-21	2	CKD stage 5	Type 2 DM	Hypertension	Acarbose tablets	50mg	1	1	3	1	1	P2.1	Insulin aspart 30	12u	2	5	5	1	1
1271	2	2	8	6	2	1205278	55	1	1	2020-09-21	4	Hypertension	Urinary tract infection	Type I DM	Bisoprolol fumarate capsules	5mg	1	1	3	1	1		Clopidogrel	75mg	1	1	3	1	1
1272	2	1	14	6	2	1231529	76	1	4	2020-09-23	2	Uremic stage, peritoneal dialysis	Hepatitis C	Hypertension	Potassium chloride sustained-release	1g	3	1	2	1	1		Nifedipine controlled release	30mg	1	1	6	2	3	P3.2	C1.5
1273	1	1	16	6	2	1231564	69	1	2	2020-09-24	4	CKD stage 4	Type 2 DM	Hypertension	Captopril	50mg	2	1	7	1	1		Nitrendipine	20mg	2	1	7	1	1
1274	1	1	15	6	1	1228589	78	1	1	2020-09-24	2	ANCA-associated vasculitis	CK D5	COPD	Methylprednisolone	Morning, 4, noon and evening	3	1	1	2	1		Rabeprazole	1 piece	1	1	7	3	1
1275	2	2	11	6	2	1231609	54	1	1	2020-09-24	2	Uremia	Cough	Hypertension	Metoprolol succinate	147.5g	1	1	6	1	1		Ersartan and hydrochlorothiazide	1 grain	1	1	1	1	1
1276	2	2	12	6	1	1180616	41	1	1	2020-09-24	2	Uremia	Hyperkalemia	Diabetes	Metformin sustained-release tablets	Medium 1 piece	1	1	2	2	1	C1.2	Asparagus 30	6 in the morning and 12 in the evening	2	5	7	1	1
1277	2	2	13	6	2	1231876	62	1	1	2020-09-28	4	type 2 diabetes	Hypertension	Coronary heart disease	Aspirin	100mg	1	1	12	1	1		Atorvastatin	20mg	1	1	6	1	1
1278	2	1	17	6	2	1233792	75	1	1	2020-10-19	4	Hematuria, proteinuria	Hypertension	Coronary heart disease	Aspirin enteric-coated tablets	100mg	1	1	3	1	1		Metoprolol Tartrate Tablets	1 piece	1	1	3	1	1
1279	1	2	16	6	2	1233783	51	1	1	2020-10-19	1	Chronic renal failure uremia	Hypertension	Nephrotic syndrome	Nifedipine	30mg	1	1	6	1	4		Metoprolol tartrate	25mg	1	1	6	1	4
1280	1	2	19	6	1	1233736	54	1	7	2020-10-19	4	NS	Hypertension		Bai Xintong	30mg	1	1	3	1	1		Jinshuibao capsule	3 grains	3	1	5	1	1
1281	1	2	15	6	2	1233716	55	1	7	2020-10-19	4	Stage of uremia	Coronary heart disease	Sleep disorders	Metoprolol succinate	47.5mg	1	1	10	1	1		Isosorbide mononitrate	60mg	1	1	8	1	1
1282	2	2	14	6	2	1231662	58	1	1	2020-10-19	4	Stage of uremia	Type I DM	Hypertension	Insulin detemir	12iu	1	5	16	1	1		Low molecular weight heparin sodium injection	1	1	21	1	2	1
1403	2	1	18	6	1	1230991	83	1	1	2020-10-20	2	Uremia	ANCA-associated vasculitis	Hypertension	Sodium bicarbonate tablets	2 tablets	3	1	18	3			Amlodipine besylate	0.5	2	1	18	3		P2.1	C1.5
1405	1	2	22	6	1	1234142	50	1	1	2020-10-22	2	NS,CKD2	Hypertension	Type 2 DM	Nitrendipine	1 piece	3	1	6	2	1		Acarbose tablets	50mg	3	1	6	2	1
1406	2	2	23	6	1	1221668	58	1	7	2020-10-22	4	CDK Phase 2	Type II DM	Hypertension	Amlodipine besylate	10mg	1	1	1	2	9		Ginkgo biloba dripping pills	5 grains	3	1	1	2	9	P3.2	C7.4
1407	2	2	24	6	1	1234217	48	1	6	2020-10-22	2	Stage of uremia	Diabetes	Hypertension	Fosinopril tablets	10mg	2	1	2	1	1		Niaoduqing Granules	1 pack	3	1	2	2	1
1409	1	1	19	6	1	1179186	66	1	6	2020-10-26	1	Uremia	Type 2 diabetes	Hypertension	Nifedipine controlled-release tablets	30mg	2	1	6	1	2		Recombinant insulin glargine	8IU	1	5	6	1	2
1411	1	2	25	6	2	1234615	52	2	4	2020-10-26	2	Uremia	Hypertension		Valsartan capsules	80mg	1	1	20	3	1		Nifedipine controlled-release tablets	30mg	1	1	20	3	1
1412	1	1	21	6	2	1235701	79	1	4	2020-11-04	2	CKD stage 3	Hypertension	Type 2 diabetes	Valsartan	1 grain	1	1	2	2	1		Xiaoke pills	8 grains	3	1	20	1	1
1413	1	2	26	6	1	1201494	54	1	1	2020-11-04	2	peritoneal dialysis	Diabetes	Hypertension	Nifedipine controlled-release tablets	30mg	2	1	2	1	1		Alisartan Medoxomil Tablets	240mg	2	1	1	1	1
1415	1	2	1	1	1	1202891	59	1	1	2020-05-31	4	Liver malignancy	Hypertension	Chronic hepatitis B	Nifedipine controlled-release tablets	30mg	1	1	5	1	1		Sorafenib Tosylate Tablets	0.4g	1	1	6	2	1
1416	1	1	1	1	1	1222145	71	1	1	2020-06-01	4	Liver malignancy	Diabetes		Metformin hydrochloride enteric-coated tablets	0.5g	2	1	6	2	1		Xiaoke pills	2 pills	2	1	6	2	5
1425	2	1	2	1	2	1222078	86	1	1	2020-06-01	2	Malignant tumor of the skin	Hypertension	Cerebral infarction	Compound Polymyxin B Ointment	0.1g	1	8	15	3	1		B Cefdinir capsules	0.1g	3	1	15	3	2	P3.2	C1.1
1426	1	1	3	1	2	1219631	76	1	1	2020-06-03	4	Malignant neoplasm of cervix	Hypertension		Vitamins	1 bag	3	1	6	2	4		Amlodipine	5mg	1	1	1	2	1
1428	2	2	2	1	1	1216633	51	1	2	2020-06-03	4	nasopharyngeal malignancy	Hypertension		Nifedipine sustained-release tablet	1 piece	1	1	2	1	1		Betaloc	50mg	1	1	10	1	1
1429	1	2	6	1	2	1213335	48	1	1	2020-06-04	4	Malignant neoplasm of endometrium	Drug-induced granulocytopenia	Drug-induced liver injury	Huatangsu capsule	2 pills	3	1	3	2	1		Huajiao Shengbai Capsule	4 grains	3	1	45	3	1
1432	1	2	3	1	2	1222554	50	3	1	2020-06-04	4	Postoperative stage IIA of intraductal carcinoma of left breast with microinvasive carcinoma	Right Lung Malignant Tumor (Adenocarcinoma) Stage IA		Tamoxifen Tablets	1 grain	2	1	5	1	1		Diammonium glycyrrhizinate capsules	3 grains	3	1	1	2	1
1433	1	2	4	1	2	1211816	49	1	2	2020-06-04	4	Stomach cancer with liver metastasis stage IV	Hypertension		Shengxuebao mixture	15ml	3	1	4	2	1		Qijiaosheng capsule	4 grains	3	1	4	2	1
1436	2	2	5	1	2	1205627	59	1	1	2020-06-04	4	Postoperative bilateral ovarian serous carcinoma	Diabetes		Metformin tablets	1 grain	3	1	6	2	1		Atorvastatin tablets	1 grain	1	1	2	1	1
1437	2	2	8	1	1	1220120	61	1	1	2020-06-06	4	Malignant tumor of stomach	Hypertension		Nifedipine sustained-release tablet	1 piece	1	1	54	2	1		Donkey-hide gelatin	1 scoop	2	1	1	2	5
1438	2	2	7	1	2	1183108	62	1	1	2020-06-07	4	Colorectal Cancer with Liver Metastasis Stage IV	Hypertension		Amlodipine besylate tablets	2.5mg	1	1	10	1	1		Small molecular peptide beverage	30ml	1	1	15	3	5
1444	1	2	11	1	2	1207568	52	1	3	2020-06-10	4	Malignant neoplasm of endometrium	Hypertension		Nifedipine controlled-release tablets								Felodipine sustained-release tablets	5mg	1	1	5	1	3		1.2
1445	1	2	9	1	2	1215454	67	1	1	2020-06-11	4	Malignant breast tumor	Hypertension	Diabetes	Qijiao Shengbai Capsule	4 grains	3	1	10	3	1		Shenyi capsule	20mg	2	1	20	3	1
1446	1	1	4	1	2	1217573	76	1	2	2020-06-22	4	Malignant neoplasm of esophagus (moderately differentiated squamous cell carcinoma)			Morphine sulfate sustained-release tablets	1 grain	19	1	15	3	1		Oxycodone hydrochloride sustained-release tablets	1 grain	19	1	15	2	1
1447	1	2	10	1	1	1207694	60	1	1	2020-06-22	4	malignant tumor	Diabetes		Acarbose tablets	1 grain	3	1	1	1	1		Multidimensional element sheet	1 piece	1	1	4	2	1
1450	2	1	5	1	1	1210234	83	1	1	2020-07-06	4	Malignant neoplasm of the pancreas with liver metastasis	Hypertension	Pain	A Trimetazidine hydrochloride	20mg	3	1	6	2	4		Isosorbide Methanate Tablets	40mg	1	1	6	2	4
1451	2	2	12	1	2	1211816	49	1	2	2020-07-06	4	Stomach cancer	Hypertension		Amlodipine besylate tablets	1 grain	1	1	1	1	1		Shengxuebao mixture	15ml	3	1	3	2	1
1452	2	2	13	1	2	1225353	61	1	1	2020-07-06	2	lung cancer	Pain		Oxycodone	60mg	19	1	1	1	1		Methylcobalamin	0.5mg	3	1	7	3	1
1456	2	1	6	1	1	1225646	73	1	1	2020-07-08	4	lung cancer	Depression	Hepatitis B	A Adefovir dipivoxil tablets	10mg	1	1	10	1	1		B Lamivudine	0.1g	1	1	10	1	1
1457	2	1	7	1	2	1225932	70	1	2	2020-07-12	4	lung cancer	Secondary malignant tumor of bone	Thyroid mass	A Icotinib	125mg	1	1	7	3	1		Young 2	800mg	2	1	4	2	5	P3.3	Sanwu C 7.4
1458	1	1	10	1	1	1189350	79	1	1	2020-07-13	4	Right lung poorly differentiated squamous cell carcinoma with lymph node metastasis stage 3	Acute exacerbation of chronic obstructive pulmonary disease	Coronary heart disease	Acarbose	50mg	3	1	1	1	4		Irbesartan	Half a slice	1	1	17	1	4
1461	1	1	11	1	1	1183846	79	1	1	2020-07-13	4	Malignant tumor of stomach	Hypertension		Folium Ginkgo	1 piece	3	1	3	2	1	C3.1	Atorvastatin calcium tablets	1 piece	1	1	3	2	1
1464	1	1	9	1	1	1222145	72	1	1	2020-07-13	4	lung cancer	Diabetes		Metformin tablets	0.5g	2	1	6	1	1		Metoprolol tartrate	25mg	2	1	14	3	1
1465	2	1	8	1	1	1185301	73	1	1	2020-07-13	4	Rectal malignant tumor with lymph node, liver and lung metastasis	Drug-induced granulocytopenia	Mild anemia	A Shengxuebao mixture	15ml	3	1	1	2	1		Diammonium glycyrrhizinate enteric-coated capsules	150mg	3	1	1	2	1
1467	2	2	14	1	2	1219081	62	1	4	2020-07-16	4	Malignant ovarian tumor	Hepatic insufficiency	Hyperplasia of bilateral mammary glands with mammary cyst	Compound Zaofan Pill	9 grains	3	1	3	1	1		Anduolin capsule	4 grains	3	1	3	1	1
1468	2	1	14	1	1	1223208	69	1	2	2020-07-22	4	Malignant neoplasm of colon with liver metastasis			Finasteride Tablets	5mg	1	1	1	2	1		Shenyi capsule	10mg	2	1	1	2	1
1469	2	1	13	1	2	1182150	74	1	4	2020-07-22	4	Malignant breast tumor	Type 2 diabetes	Secondary malignant tumor of bone	Acarbose	1 grain	3	1	8	1	1		Metformin tablets	1 grain	1	1	8	1	1
1470	1	2	16	1	1	1223374	57	1	1	2020-07-22	4	nasopharyngeal malignancy	Secondary malignant tumor of cervical lymph nodes	Secondary malignant tumor of bone	Kangfuxin liquid	10ml	3	1	7	3	1		Zhenqi Fuzheng Granules	5g	2	1	7	3	1
1472	1	2	15	1	1	1223613	54	1	4	2020-07-22	4	Small cell lung tumor			Ginseng capsule	20mg	2	1	1	2	1		Qijiao Shengbai Capsule	4 grains	3	1	7	3	1
1473	2	2	17	1	1	1227760	58	1	1	2020-08-10	4	Malignant neoplasm of rectum	Hypertension		Irbesartan Hydrochlorothiazide Tablets	1 piece	1	1	2	2	1		Nifedipine sustained-release tablet	1 piece	2	1	2	1	1
1475	1	1	15	1	2	1228452	79	1	1	2020-08-23	4	Left Lung Malignant Tumor with Bilateral Lung Metastasis Stage Ⅳ			Gefitinib	0.25g	1	1	1	1	1		Alprazolam	0.4g	1	1	1	1	2
1476	1	1	16	1	1	1227236	65	1	2	2020-08-24	4	Malignant tumor of stomach	Type 2 diabetes		Aluminum-magnesia suspension	1.5g	3	1	14	3	1		Shengxuebao Granules	8g	3	1	2	3	1
1477	1	2	19	1	2	1217809	58	1	1	2020-08-31	4	lung cancer	Acquired renal cyst	Liver cyst	Poria cocos polysaccharide oral liquid	1	3	1	2	2	1		Compound glutamine enteric-coated capsules	2 pills	3	1	3	3	1
1479	2	2	18	1	2	1194987	46	1	1	2020-08-31	4	Hypertension	Malignant neoplasm of uterus	Drug-induced granulocytopenia	Amlodipine	1 piece	1	1	10	1	1		Aspirin enteric-coated tablets	40mg	1	1	3	1	3
1480	2	2	20	1	1	1227608	52	1	1	2020-09-10	2	lung cancer			Spironolactone	20mg	2	1	7	3	1		Hydrochlorothiazide	10mg	2	1	7	3	1
1481	1	2	22	1	2	1228260	64	1	1	2020-09-14	4	Breast cancer, malignant tumor			Metoprolol tablets	12.5mg	2	1	3	2	1		Fenofibrate capsules	200mg	1	1	3	2	1
1482	1	2	21	1	1	1227012	63	1	7	2020-09-14	2	Right Lung Moderately and Poorly Differentiated Squamous Cell Carcinoma Complicated with Pulmonary Metastasis of Hilar Lymph Node	Chronic gastritis		Biling Weitong Granules	5g	3	1	20	3	1		Rabeprazole enteric-coated tablets	1 piece	1	1	7	3	1
1483	2	2	23	1	1	1223822	60	1	1	2020-09-14	4	lung cancer			S-1 Capsules	20mg	1	1	6	2	1		Apatinib tablets	0.25g	1	1	20	3	1
1484	1	1	21	1	1	1192397	69	1	2	2020-10-07	4	lung cancer			Brucea javanica oil soft capsule	4 grains	3	1	1	2	1		Oshitinib tablets	1 grain	1	1	1	2	1
1485	2	1	18	1	2	1196574	69	1	1	2020-10-12	4	Chest tightness and asthma	Lung triggers malignant tumor	Secondary malignant neoplasm of pleura	Zukamu granules	12g	3	1	5	3	3		Isosorbide Dinitrate Tablets	10mg	2	1	6	2	7
1486	2	1	17	1	1	1228568	69	1	1	2020-10-12	4	Malignant tumor of left lung	Drug-induced granulocytopenia	Prostatic hyperplasia	Nifedipine sustained-release tablet	20mg	2	1	1	2	1		Tamsulosin hydrochloride sustained-release capsules	0.2mg	1	1	5	1	1
1488	1	1	19	1	2	1230773	68	1	6	2020-10-14	4	Malignant tumor of cervix with double lung metastasis	Secondary tumor of bone		Zhenqi Fuzheng Granules	5g	2	1	3	3	1		Shengxuebaohe Granules	15ml	3	1	15	3	1
1489	2	1	20	1	2	1226868	88	1	2	2020-10-17	4	Secondary malignant tumor of bone	Thrombocytopenia	Low back pain	Kangfuxin liquid	10ml	3	1	3	2	1		Acarbose tablets	50mg	3	1	10	1	1	P3.3	C7.8
1491	1	1	22	1	2	1178073	79	1	1	2020-10-21	4	lung cancer	Hypertension		Amlodipine besylate tablets	5mg	1	1	1	2	1		Shengxuebao mixture	15ml	3	1	15	3	1
1492	2	2	24	1	1	1182251	63	1	6	2020-10-21	4	Malignant tumor of the right lung	Hypertension	State of anxiety	Irbesartan	7.5mg	1	1	6	2	1		Paroxetine tablets	20mg	1	1	1	1	1
1494	1	2	26	1	1	1235399	54	1	1	2020-11-02	4	A malignant tumor of the lymph nodes	Diabetes		Liuwei Dihuang Pill	9g	3	1	5	1	4		Voglibose capsules	0.2mg	3	1	4	1	1
1495	2	2	27	1	2	1183271	51	1	1	2020-11-02	4	Malignant ovarian tumor	Secondary malignant tumor of axillary lymph nodes	Secondary malignant tumor of the appendix	Huajiao Shengbai Capsule	4 grains	3	1	18	2	1		Shengxuebao mixture
1496	1	2	21	6	2	1230339	57	1	4	2020-10-22	1	Uremia	Hypertension	Diabetes	Nifedipine sustained-release tablet	30mg	2	1	3	1	1		Degu insulin	12Iu	1	5	1	2	1
1497	2	1	23	1	2	1235403	78	1	1	2020-11-02	4	lung cancer	Hypertension	Coronary atherosclerotic heart disease	Zhikebao tablets	0.7 2.1	2	1	7	3	4	P3.2	Licorice tablets	2.1g	2	1	7	3	4	P3.2	C1.7
1499	2	2	81	2	1	1236122	42	1	1	2020-11-08	4	type 2 diabetes	Gallbladder polyps	Supraventricular tachycardia	Insulin aspart injection	42U、15		5	7	3	5		Dapagliflozin tablets	1 grain	1	1	6	2	5
1500	1	2	82	2	2	1204497	57	1	1	2020-11-10	4	type 2 diabetes	Hypertension grade 3		Insulin glargine injection	10U		5	2	1	2		Metformin	1 piece	3	1	1	1	2
1502	2	2	84	2	1	1236633	78	1		2020-11-11	1	diabetes	Diabetic ketoacidosis	Urinary tract infection	Metformin	2 tablets	3	1	10	1	5		Acarbose	1 piece	3	1	10	1	5
1504	2	2	86	2	1	1236517	59	1	1	2020-11-11	4	type 2 diabetes	Hypertension		Metformin	1 grain	3	1			4		Irbesartan Hydrochlorothiazide Tablets	1 grain	1	1			1
1506	1	1	22	6	2	1236540	71	1	1	2020-11-11	2	CKD stage 3	Hypertension		Indapamide	25mg	1	1	1	1	3	P2.1	Flunarizine hydrochloride capsules	5mg	1	1	1	1	3
1507	1	2	28	6	2	1195524	54	1	4	2020-11-11	2	Uremia	Hypertension		Nifedipine controlled-release tablets	30mg	1	1	7	1	1		Metoprolol tartrate	12.5mg	1	1	7	1	1
1508	1	2	85	2	1	1206016	43	1	1	2020-11-16	2	type 2 diabetes	Type 2 diabetes	Unstable angina	Ticagrelor tablets	1 grain	2	1	1	1	1		Aspirin enteric-coated tablets	1 grain	11	1	1	1	1
1509	1	2	30	6	1	1237662	61	1	4	2020-11-19	2	CKD stage 5	Hypertension	Diabetes	Valsartan dispersible tablets	80mg	1	1	6	2	2		Jinshuibao capsule	4 grains	3	1	6	2	2
1510	2	2	29	6	1	1186101	28	1	7	2020-11-19	2	peritoneal dialysis	Hypertension		Nifedipine controlled-release tablets	30mg	1	1	4	1	1		Alisartan medoxomil	240mg	1	1	6	2	1
1511	2	1	23	6	1	1191350	77	1	1	2020-11-20	4	Hypertension	Coronary heart disease		Irbesartan tablets	150mg	1	1	10	1	7		Calcitriol soft capsules	0.25	1	1	7	3	1
1512	2	2	32	6	1	1237775	38	1	7	2020-11-20	2	Hypertension	Uremia	Heart failure	Furosemide	2 tablets	3	1	1	2	1		Nifedipine controlled-release tablets	60mg	1	1	2	1	1
1901	2	2	33	6	2	1207937	45	1	1	2020-11-20	2	peritoneal dialysis	Hypertension		Nifedipine controlled-release tablets	30mg	2	1	2	2	1		Metoprolol succinate tablets	47.5mg	1	1	1	1	1
1903	1	2	31	6	2	1178999	59	1	7	2020-11-21	2	CKD stage 5	Hypertension	Coronary heart disease	Bailing capsule	4 grains	3	1	2	1	1		Nifedipine controlled-release tablets	1 grain	1	1	2	1	1
1904	2	2	34	6	1	1204708	63	1	1	2020-11-22	2	Uremia	Type 2 diabetes	Hypertension	Nifedipine controlled-release tablets	30mg	2	1	2	1	1	P2.1	Valsartan and amlodipine	1 grain	2	1	1	1	1
1906	1	2	35	6	1	1238022	48	1	1	2020-11-23	4	Chronic nephritis			Niaoduqing	1 pack	3	1	3	1	1		Valsartan	1 grain	1	1	3	1	1
1909	1	2	36	6	1	1211295	64	3	1	2020-11-23	2	Kidney transplant status	Hypertension grade 3		Cyclosporine soft capsules	80mg	2	1	17	1	1		Bredinin	One and a half tablets	1	1	17	1	1
1910	1	2	39	6	2	1238121	51	1	7	2020-11-24	2	type 2 diabetes	Hypertension grade 3	Chronic nephritis	Irbesartan	30mg	1	1	15	2	1		Nifedipine controlled-release tablets	60mg	1	1	15	2	1
1911	2	2	37	6	1	1238151	56	1	1	2020-11-24	4	Nephrotic syndrome	Hypertension	Hyperlipidemia	Fosinopril	1 grain	1	1	15	1	1		Aspirin	100mg	1	1	15	1	1
1913	2	2	38	6	1	1219306	55	1	4	2020-11-24	2	Nephrotic syndrome	Type 2 diabetes	Coronary atherosclerosis	Amlodipine besylate tablets	5mg	2	1	10	3	1		Clopidogrel Hydrogen Sulfate Tablets	75mg	1	1	9	3	1
1914	2	2	29	2	1	1209580	64	1	1	2020-07-13	1	virus meningitis			Levothyroxine sodium tablets	12.5ug	1	1	2	3	1		Areca Sixiao Pill	1 bag	1	1	8	2	1
1916	2	1	12	1	2	1226212	70	1	1	2020-07-15	4	Fallopian tube malignant tumor after surgery	Hypertension	Diabetes	Compound Danshen Tablets	3 tablets	3	1	6	2	1		Irbesartan tablets	0.15g	1	1	9	1	1
1919	1	2	58	2	1	1229209	53	1	1	2020-09-02	4	Hypertension grade 3	Hyperthyroidism		Irbesartan	0.15g	1	1	6	3	1		Tongxinluo	2 pills	3	1	6	3	1
1920	2	2	27	5	2	1235696	51	1	4	2020-11-04	2	Chronic renal failure	Type 2 diabetes	Hypertension	Recombinant insulin glargine	10U 8U	2	5	2	2	1		Insulin aspart	10U	3	5	3	1	1
1923	2	1	20	5	1	1181975	85	1	1	2020-10-26	1	CKD stage 4	Type 2 diabetes	Coronary heart disease	Bailing capsule	1.2g	3	1	2	1	1		Niaoduqing capsule	5g	3	1	1	1	1
1928	2	2	18	6	2	1207937	45	1	1	2020-10-19	4	Stage of uremia	Chronic nephritis	Hypertension	Nifedipine	30mg	2	1	1	2	1		Alisartan medoxomil	240mg	1	1	1	2	1
1929	2	2	17	6	1	1185368	59	1	1	2020-10-19	2	Stage of uremia	DM	Senile cataract	Sodium bicarbonate	1 piece	3	1	3	2	1		Kai Tong	5 grains	3	1	3	1	1
1931	1	1	6	8	1	1237699	68	1	1	2020-11-20	3	Acute coronary syndrome	Unstable angina		Aspirin enteric-coated tablets	100mg	13	1	4	1	2		Fufang Xueshuantong Capsule	1.5g	2	1	3	1	5
1932	2	1	7	8	1	1237796	66	1	3	2020-11-21	3	Acute myocardial infarction	Acute inferior myocardial infarction	Coronary atherosclerotic heart disease	Prednisolone tablets	2 tablets	1	1	3	1	2,4		Vitamin B tablets	2 tablets	1	1	3	1	2,4
1934	2	1	8	8	2	1179767	78	1	1	2020-11-23	3	Chronic heart failure (acute hoarseness)	Chronic coronary insufficiency	Old inferior myocardial infarction	Bayaspirin Enteric-coated Tablets	100mg	1	1	1	2	1		Atorvastatin calcium tablets	20mg	1	1	1	2	1
1935	1	1	9	8	1	1201646	80	1	1	2020-11-23	3	Have a cardiac pacemaker	Coronary heart disease	Thrombocytopenia	Isosorbide Mononitrate Tablets	1 piece	2	1	20	1	1		Atorvastatin calcium tablets	1 piece	13	1	10	1	1
1937	2	2	11	8	2	1190990	52	1	1	2020-11-22	3	unstable angina	Acute coronary syndrome	Old myocardial infarction	Benazepril hydrochloride tablets	Half a slice	1	1	1	1	2		Acarbose	1 piece	3	1	78	2	2
1938	2	2	12	8	1	1237947	52	1	3	2020-11-23	4	Heart failure	Hypertension (high risk)		Fosinopriline Tablets	10mg(1	1	1	6	2	2		Folium Ginkgo	1 piece	2	1	1	1	4	P1.2	C3.3
1941	1	2	13	8	1	1238021	46	1	1	2020-11-23	4	Coronary heart disease	Stomach ulcer	Hypertriglyceridemia	Nikdil	1 piece	2	1	2	1	1	P1.2	Aspirin enteric-coated tablets	100mg	1	1	2	1	1
1943	1	1	10	8	1	1220598	80	1	1	2020-11-23	3	Faint	Adams-Stokes syndrome (ventricular fibrillation)	Coronary atherosclerotic heart disease	Acarbose chewable tablets	100mg	3	1	4	2	1		Sitagliptin phosphate is partial	100mg	1	1	4	2	1
1944	1	2	1	8	1	1197948	53	1	1	2020-11-17	3	Acute coronary syndrome	Acute anterior myocardial infarction	Coronary atherosclerotic heart disease	Alprazolam tablets	0.2mg	1	1	6	2	1		Quetiapine fumarate tablets	1/4 piece	1	1	45	3	1	P1.2	C3.3
1945	2	2	2	8	1	1237245	50	1	2	2020-11-17	3	Acute non-ST-segment elevation myocardial infarction	Acute coronary syndrome	Coronary atherosclerotic heart disease	Aspirin enteric-coated tablets	100mg	1	1	3	1	2		Atorvastatin	20mg	13	1	3	1	2
1946	1	2	3	8	1	1237299	55	1	4	2020-11-17	4	Coronary atherosclerotic	Acute coronary syndrome	Cardiac function class I	Bisoprolol	2.5mg	1	1	3	1	2		Aspirin enteric-coated tablets	100mg	1	1	3	1	2
1948	2	1	24	6	2	1220892	77	1	1	2020-11-26	2	type 2 diabetes	Hypertension grade 3	Peritoneal dialysis	Nifedipine controlled-release tablets	1 piece	1	1	5	2	2		Metoprolol tartrate	1 piece	2	1	5	2	2
1949	1	1	25	6	1	1020415	75	1	1	2020-11-26	2	Chronic renal failure in uremic stage	Diabetic nephropathy	Old tuberculosis	Niaoduqing	1 bag	3	1	6	1	1		Irbesartan	1 grain	1	1	5	1	1
1950	1	1	26	6	2	1238534	72	1	4	2020-11-27	2	Chronic renal failure uremia	Type 2 diabetes	Hypertension grade 3	Nifedipine	30mg	2	1	1	2	1		Bailing capsule	4 grains	2	1	1	2	1
1951	2	2	41	6	1	1192490	56	1	3	2020-11-25	2	Hypertension	Type 2 diabetes		Asparagus 30	10U	3	5	1	1	1		Nitrendipine	1 piece	1	1	2	1	1
1952	1	2	40	6	1	1187598	44	1	1	2020-11-26	2	Chronic renal failure uremia	Hypertension		Nifedipine controlled-release tablets	1 piece	2	1	3	1	1		Irbesartan and hydrochlorothiazide	1 piece	2	1	6	2	1
1953	2	1	24	1	2	1237995	66	1	2	2020-11-23	4	Small cell carcinoma of upper lobe of right lung with mediastinal lymph node metastasis	Chronic gastritis		Zengjian oral liquid	20ml	2	1	3	2	5	1	Changxinwei oral liquid	10ml	2	1	3	2	5	1	None
1954	1	1	26	1	1	1232603	76	1	2	2020-11-24	4	Gastric lymphoma	Hypertension		Xihuang capsule	4 capsules 1G	3	1	1	2	1		Shengxuebao mixture	15ml	3	1	1	2	1		-
1955	1	1	25	1	1	1231763	69	1	1	2020-11-25	4	Malignant swelling of the esophagus (moderately differentiated squamous cell carcinoma) with retroperitoneal lymphatic metastasis	Diabetes	Drug-induced granulocytopenia	Compound glycyrrhizin tablets	2 pills	3	1	15	3	1		Insulin	18U,14U	2	5	3	2	1
1956	1	2	25	1	2	1192326	58	1	1	2020-11-01	4	Malignant ovarian tumor	Status after bilateral salpingo-oophorectomy	Postoperative status after hysterectomy	Poria cocos polysaccharide oral liquid	10ml	3	1	1	2	1		Huajiao Shengbai Capsule	4 grains	3	1	1	1	1
1957	1	1	1	8	2	1237000	75	1	1	2020-11-15	4	type 2 diabetes	Unstable angina	Coronary atherosclerotic heart disease	Glipizide tablets	5mg	3	1	12	1	1		Jianwei Xiaoshi tablet	0.8g	3	1	1	2	4
1958	2	2	47	6	1	1231720	56	1	4	2020-11-28	2	Chronic renal failure uremia	Hypertension grade 3		Amlodipine besylate tablets	5mg	2	1	1	2	1		Shenshuaining Granules	1 pack	3	1	1	2	1
1959	1	2	28	1	1	1227595	50	1	1	2020-11-05	4	Lower extremity tumor	Hypertension		Aspirin enteric-coated tablets	100mg	1	1	3	1	1		Amlodipine besylate tablets	5mg	1	1	3	1	1
1960	2	2	29	1	2	1223795	62	1	1	2020-11-18	4	Malignant ovarian tumor	Diabetes	Fatty liver	Metformin capsules	1 grain	2	1	1	2	1		Shengxuebao mixture	15ml	3	1	4	2	1
1962	1	2	30	1	1	1225577	58	1	1	2020-11-24	4	Right Colon Adenocarcinoma Postoperative Stage Ⅲ	Tuberculous pleurisy	Fatty liver	Golden bifid	4 tablets	2	1	1	2	1		Shengxuebao mixture	15ml	2	1	75	3	1
1963	1	2	31	1	1	1238265	58	1	1	2020-11-25	4	Liver malignant tumor with liver metastasis and multiple lymph node metastasis stage IV	Hepatitis B	Coronary atherosclerosis	Entecavir dispersible tablet	0.5mg1	1	1	1	1	9		Morphine sulfate sustained-release tablets	20 mg 2 capsules	19	1	1	1	1
1964	1	2	42	6	1	1181399	49	1	1	2020-11-26	2	Chronic renal failure uremia	Hypertension	Peritoneal dialysis	Isosorbide mononitrate	1 piece	1	1	2	1	1		Bai Ling	4 grains	3	1	2	1	1
1965	1	2	43	6	1	1306006	53	1	4	2020-11-26		Chronic kidney disease stage 5	Metabolic acidosis	Electrolyte disorder	Nifedipine controlled-release tablets	1 grain	1	1	5	1	1		Metoprolol tartrate	1 piece	2	1	6	2	1
1966	1	2	44	6	1	1238671	40	1	4	2020-11-29	2	peritoneal dialysis	Hypertension grade 3		Nifedipine	30mg	2	1	18	2	1		Ebonapril maleate tablets	1 grain	2	1	18	2	1
1968	2	2	45	6	1	1204660	58	1	7	2020-11-27	4	Nephrotic syndrome	Type 2 diabetes		Metformin	0.5g	2	1	9	1	1		Glibenclamide tablets	2.5mg	2	1	9	1
1970	1	2	46	6	2	1238575	36	1	4	2020-11-27	4	Chronic kidney disease stage 5			Calcitriol soft capsules	1 piece	1	1	6	2	1		Zhixuening tablets	2 tablets	2	1	1	2	1
1971	2	2	8	8	1	1237771	57	1	1	2020-11-20	3	Acute inferior myocardial infarction	Acute coronary syndrome	Killp level 1	Acarbose tablets	1 piece	3	1	15	1	1		Metformin tablets	1 piece	3	1	15	1	1
1972	1	2	9	8	1	1237725	46	1	2	2020-11-20	3	Hypertension grade 3			Irbesartan	1 piece	1	1	10	3	5		Nifedipine sustained-release tablet	1 piece	1	1	18	2	5
1973	1	2	10	8	1	1237795	60	1	1	2020-11-21	3	Acute coronary syndrome	Coronary atherosclerotic heart disease	Cardiac function class 1	Irbesartan tablets	Half a slice	1	1	5	1	1			25mg	1	1
1974	1	2	4	8	1	1237304	59	1	1	2020-11-17	4	Coronary atherosclerotic heart disease	Acute coronary syndrome	Unstable angina pectoris	Aspirin enteric-coated tablets	100mg	1	1	10	1	2		Metoprolol Tartrate Tablets	12.5mg	2	1	10	1	2
1975	2	2	5	8	2	1237261	50	1	1	2020-11-17	4	Coronary atherosclerotic heart disease	Acute coronary syndrome	Unstable angina	Aspirin enteric-coated tablets	100mg	1	1	5	3	1		Trimetazidine hydrochloride tablets	20mg	3	1	5	3	1
1977	1	2	6	8	2	1237671	62	4	3	2020-11-19	3	Acute inferior wall infarction	Hypertension	Coronary atherosclerotic heart disease	Metoprolol Tartrate Tablets	25mg	1	1	10	1	2	C3.3	Meets Reserpine Triamterene Tablets	1 piece	1	1	1	2	2
1978	2	2	7	8	1	1237722	61	1	3	2020-11-20	3	type 2 diabetes	Otitis media	Gallbladder stones	Acarbose	One piece	3	1	54	2	2		Glimepiride	One piece	1	1	1	1	2
1979	2	1	2	8	1	1237250	80	1	1	2020-11-17	3	Chronic heart failure (acute exacerbation)	Coronary atherosclerotic heart disease	Atrial fibrillation	Trimetazidine hydrochloride	20mg	3	1	5	1	3		Digoxin tablets	0.125mg	1	1	6	2	3
1980	1	1	3	8	2	1237361	73	1	1	2020-11-17	4	Coronary atherosclerotic heart disease	Have a cardiac pacemaker	Chronic atrial fibrillation	Dabigatran etexilate capsules	110mg	2	1	1	1	1	P1.2	Metoprolol succinate sustained-release tablet	47.5mg	1	1	2	1	1
1981	1	1	4	8	1	1223972	84	1	1	2020-11-18	3	Coronary atherosclerotic heart disease	Old myocardial infarction	Acute coronary syndrome	Aspirin enteric-coated tablets	100mg	1	1	54	2	1		Irbesartan tablets	150mg1	1	1	54	2	1
1982	2	1	5	8	2	1237729	66	1	1	2020-11-20	3	unstable angina	Acute coronary syndrome	Coronary atherosclerotic heart disease	Betahistine Hydrochloride Oral Solution	1	3	1	1	1	5 Pharmacy		Guanxin Shengmai Pill	1 bag	2	1	1	1	5	P3.2	C7.4
1984	2	2	32	1	1	1221139	59	1	1	2020-11-12	4	Lung cancer	Coronary heart disease	Obstructive pneumonia	Danshen dripping pills	10 grains	3	1	8	1	3		Rosuvastatin	1 grain		1	8	1	3
1985	2	2	33	1	1	1229345	55	1	1	2020-11-27	4	Poorly differentiated adenocarcinoma of the ascending colon with peritoneal and retroperitoneal lymph node metastasis	Diabetes	Pain (cancerous)	Shengxuebao Granules	8g	3	1	1	2	1		Shengxuening tablets	2 tablets	3	1	1	2	1
1986	1	2	35	1	1	1219071	61	1	1	2020-11-15	4	Rectal Adenocarcinoma with Liver and Lung Metastasis Stage IV	Anemia	Drug-induced granulocytopenia	Analgesics	1		1	10	3	4		Xiaoaiping oral liquid	20ml	3	1	1	2	1
1987	2	1	27	1	2	1190162	76	1	1	2020-11-25	4	Breast cancer	Right lung cancer	Secondary malignant tumor of bone	Di'ao Xinxuekang	2 pills	1	1	7	3	5		Ampicillin	2 pills	1	1	14	3
1988	2	2	34	1	1	1284964	38	1	1	2020-11-30	4	Bile duct malignant tumor	Drug-induced granulocytopenia	Secondary malignant tumor of the liver	Xiaoaiping oral liquid	10ml	3	1	1	2	1		Shengxuebao Granules	2 bags	3	1	21	3	1
1989	2	1	29	1	2	1229574	75	3	3	2020-11-30	2	Malignant ovarian tumor	Hypertension	Diabetes	Valsartan	80mg	1	1	12	1	1		Amlodipine besylate tablets	5mg	1	1	12	1	1
1990	2	1	37	1	1	1220120	61			2020-12-02	4	Postoperative stage ⅢB of gastric malignant tumor			Poria cocos polysaccharide oral liquid	15ml	3	1	6	2	1		Shengxuebao mixture	15ml	3	1	6	2	1
1991	1	1	30	1	1	1219164	68			2020-12-01	4	Postoperative rectal malignant tumor (T4N2M0)	Old cerebral infarction		Dan Yan Kang	2 pills	3	1	1	1	4		Shenyi capsule	2 capsules 20 mg	2	1	1	2	1
1992	1	1	31	1	2	1232339	67			2020-12-01	4	Malignant neoplasm of endometrium			Oxycodone hydrochloride	10mg	19	1	1	2	1		Cinobufagin capsules	2 pills	3	1	15	3	1
1993	2	1	32	1	1	1238913	71			2020-12-01	4	Malignant tumor of kidney	Hypertension	Coronary heart disease	Aspirin enteric-coated tablets	100mg1	1	1	1	1	1		Metoprolol tartrate	25mg 1 tablet	2	1	3	1	1
1994	2	2	45	1	2	1227047	55			2020-12-04	4	Malignant breast tumor			Jinshuibao tablets	4 tablets	3	1	10	3	1		Shenyi capsule	2 pills	2	1	12	3	1
1995	1	2	36	1	2	1049746	56			2020-12-04	4	Cervical malignant tumor stage IIIB	Hypothyroidism	Moderate anemia	Clozapine	4 grains	1	1	20	1	1		Clonazepam	1 piece	1	1	2	2	1
1996	2	2	37	1	2	1213859	60		1	2020-12-01	4	Moderately differentiated adenocarcinoma of the right lung with bilateral lung metastases, stage IV	Drug-induced liver injury	Pericardial effusion		1 grain	1	1	4	1	1		Whole protein type enteral nutrition agent (powder)	3 scoops	1	1	2	2	1
1997	2	2	38	1	2	777586	61			2020-12-04	4	Malignant neoplasm of endometrium			Nifedipine controlled-release tablets	30mg	1	1	3	1	4		Jianli Polysaccharide Chondroitin Calcium Tablets	2.04g	1	1	1	2	4
1998	2	1	33	1	2	1232565	73			2020-12-05	4	non-Hodgkin lymphoma			Shengxuebao mixture	20ml	3	1	45	3	1		Prednisone tablets	16 tablets	17	1	5	3	1
2000	2	1	34	1	2	1213728	78	2		2020-12-07	4	Malignant neoplasm of cervix	Secondary malignant tumor of the lung		Shengxuening tablets	0.5g2 tablets	2	1	2	2	1		Cinobufagin capsules	2 pills	3	1	2	2	1
2001	1	1	35	1	1	1226639	65			2020-12-07	4	Malignant tumor of esophagus (stage Ⅲ with multiple lymph node metastasis)			Xiaoaiping oral liquid	10ml/tube	2	1	5	2	1		Cinobufagin capsules	4 grains	2	1	5	2	1
2003	1	2	39	1	2	1232476	61			2020-12-06	4	Stage Ⅲa Invasive Ductal Carcinoma of Right Breast Complicated with Pulmonary Metastasis	Obstructive pneumonia	Liver cyst	Cinobufagin capsules	2 pills	3	1	15	3	1		Capecitabine tablets	0.5g/piece	2	1	3	3	1
2004	2	1	11	8	1	1238196	66	1	1	2020-11-24	4	Acute coronary syndrome	Unstable angina	Coronary atherosclerotic heart disease	Bayaspirin Enteric-coated Tablets	100mg	1	1	78	2	1		Nifedipine controlled-release tablets	30mg	1	1	54	2	1
2005	2	1	12	8	2	1218276	72	3	1	2020-11-26	3	Supraventricular tachycardia	Hypertension grade 3	Malignant tumor of the lung	Gefitinib tablets	0.25g/	1	1	4	2	1		Poria cocos polysaccharide oral liquid	10ml	3	1	6	2	1
2006	2	1	13	8	2	1198725	69	1	1	2020-11-26	4	Coronary atherosclerotic heart disease	Unstable angina	Cardiac function class I	Levamlodipine Besylate Tablets	2.5mg/	1	1	30	2	3		Bisoprolol fumarate tablets	1 piece	1	1	6	1	1
2007	2	1	14	8	1	1229289	76	1	2	2020-11-26	4	Acute coronary syndrome	Unstable angina	Coronary atherosclerotic heart disease	Clopidogrel	75mg	1	1	10	3	1		Isosorbide mononitrate sustained-release tablets	0.5 piece	1	1	10	3	1
2008	1	1	15	8	2	1238541	72	1	1	2020-11-27	4	unstable angina	Acute coronary syndrome	Coronary atherosclerotic heart disease	Irbesartan	1 piece	1	1	30	1	1		Clopidogrel bisulfate	75mg	1	1	15	1	1
2009	1	1	16	8	2	1238562	67	1	1	2020-11-27	4	unstable angina	Acute coronary syndrome	Coronary atherosclerotic heart disease	Irbesartan tablets	1 piece	1	1	6	2	3		Ginseng and peony tablets	2 tablets	2	1	5	2	3
2010	2	2	13	8	1	1222089	64	1	2	2020-11-23	4	Coronary atherosclerotic heart disease	Hypertension		Indapamide tablets	2.5mg1	1	1	10	1	3		Aspirin enteric-coated tablets	100mg	1	1	1	1	2
2011	2	2	14	8	1	1237970	55	1	1	2020-11-23	4	Coronary atherosclerotic heart disease	Acute coronary syndrome	Unstable angina	Warfarin sodium	1.5/2 pieces	1	1	3	1	1		Rosuvastatin Calcium Tablets	20mg	1	1	7	3	1
2012	2	2	17	8	1	1194759	54	1	1	2020-11-24	4	unstable angina	Acute coronary syndrome	Status after coronary stent implantation	Aspirin enteric-coated tablets	100mg	1	1	1	1	1		Atorvastatin calcium tablets	20mg	1	1	1	1	1
2013	2	2	18	8	1	1231978	57	1	1	2020-11-24	4	Acute coronary syndrome	Unstable angina	Cerebral infarction	Aspirin enteric-coated tablets	100mg	1	1	10	1	1		Chlorograine bisulfate tablets	75mg	1	1	37	2	1
2014	1	2	19	8	1	1214856	60	1	3	2020-11-24	4	Acute coronary syndrome	Unstable angina	Coronary atherosclerotic heart disease	Aspirin enteric-coated tablets	100mg	1	1	8	2	1		Metoprolol Tartrate Tablets	25mg	1	1	8	2	1	p1.2	c3.3
2015	2	2	20	8	1	1238290	60	1	6	2020-11-25	4	Frequent ventricular extrasystole	Hypertension grade 2 (very high risk)		Aspirin enteric-coated tablets	100mg	1	1	1	2	1		Metoprolol succinate sustained-release tablet	47.5mg	1	1	1	2	1
2016	1	2	21	8	2	1238492	57	1	1	2020-11-27	4	Coronary atherosclerotic heart disease	Paroxysmal atrial fibrillation		Metoprolol Tartrate Tablets	25mg	1	1	2	1	2		Aspirin enteric-coated tablets	100mg	1	1	2	2	2
3001	2	2	22	8	1	1205002	58	1	1	2020-11-27	4	unstable angina	Acute coronary syndrome	Status after coronary stent implantation	Metoprolol Tartrate Tablets	25mg	1	1	13	1	1	p1.2	Ticagrelor tablets	90mg	1	1	2	1	1	p1.2	c3.3
3002	2	2	24	8	1	1238481	44	1	1	2020-11-27	4	unstable angina	Acute coronary syndrome	Coronary atherosclerotic heart disease	Metformin hydrochloride tablets	1 piece	3	1	3	1			Acarbose tablets	1 piece	3	1	3	1
3003	1	2	25	8	1	1238559	46	1	1	2020-11-27	3	unstable angina	Acute coronary syndrome	Coronary atherosclerotic heart disease	Bayaspirin Enteric-coated Tablets	100mg	1	1	30	2	1		Metoprolol Tartrate Tablets	25mg	2	1	30	2	1
3004	2	2	48	6	2	1186066	46			2020-12-01	1	Chronic renal failure uremia	Hypertension		Bailing capsule	2 pills	2	1	3	1	1	P1.2	Nifedipine controlled-release tablets	30mg	1	1	4	1	1
3005	2	2	49	5	1	1224525	53	1	7	2020-12-02	1	Hypertension	Type 2 diabetes		Sitagliptin and metformin	Half a slice	2	1	3	2	1	P2.1	Nifedipine	1 piece	2	1	1	2	9
3006	1	2	50	5	1	1216725	47	1	1	2020-12-02	2	Hypertension	Chronic renal failure uremia	Peritoneal dialysis	Nifedipine controlled-release tablets	1 grain	2	1	4	1	1		Metoprolol succinate	1 grain	2	1	4	1	1
3007	1	2	51	6	1	1239268	59			2020-12-03	4	Coronary atherosclerotic heart disease	Hypertension grade 3 (high risk)		Atopril	1 piece	2	1	15	1	1		Aspirin	1 piece	1	1	15	1	1
3008	2	1	27	6	2	1239033	80			2020-12-01	1	Chronic kidney disease stage 5	Type 2 diabetes	Coronary heart disease	Metoprolol succinate	0.5 piece	1	1	30	1	3		Aspirin	100mg	1	1	20	3	3
3009	1	2	16	8	2	1238112	48	1	1	2020-11-24	3	unstable angina	Acute coronary syndrome	Coronary atherosclerotic heart disease	Atorvastatin calcium tablets	20mg		1	18	2	1		Aspirin enteric-coated tablets	100mg	1	1	8	1	1
3011	1	1	28	6	2	1191952	76			2020-12-03	2	type 2 diabetes	Hypertension grade 3	Peritoneal dialysis	Jin Shuibao	4 tablets	3		4	1	1		Nifedipine controlled-release tablets	1 grain	2		4	1	1
3012	1	2	52	6	2	1239394	20			2020-12-04	2	Systemic Lupus Erythematosus			Prednisone acetate tablets	3 tablets	1	1	10	1	1		Hydroxychloroquine sulfate	1 piece	1	1	8	1	1
3013	1	2	53	6	1	1195325	48			2020-12-04	2	Hypertension			Amlodipine besylate	1 piece	1	1	3	1	9		Irbesartan tablets	1 piece	1	1	3	1	9
3014	1	2	54	6	2	1239401	52			2020-12-04	4	Hypertension	Type 2 diabetes	Chronic kidney disease	Jin Shuibao	4 grains	3	1	2	1	1		Irbesartan	1 grain	2	1	1	2	1
3015	2	2	55	6	1	1190670	48			2020-12-06	2	Hypertension	Peritoneal dialysis		Irbesartan and hydrochlorothiazide	1 piece	2	1	4	2	1		Amlodipine besylate	1 piece	1	1	7	3	9
3017	1	1	26	2	2	1234899	80	1	1	2020-10-28	2	type 2 diabetes	Hypertension grade 2 (high risk)		Acarbose	1 grain	3	1	5	1	1		Insulin glargine injection	8u		5	1	1	2
3019	2	1	27	2	2	1181353	73	1	1	2020-11-04	2	type 2 diabetes	Hypertension		Acarbose	1.5 tablets	3	1	1	1	1		Irbesartan	1 piece	1	1	2	1	1
3020	2	1	29	6	2	1210359	84			2020-12-04	1	type 2 diabetes	Hypertension	Coronary heart disease	Metformin tablets	1 piece	2	1	4	1	3		Compound Xueshuantong	2 tablets	1	1	1	1	3
3021	1	1	30	6	2	1183286	79			2020-12-05	2	Hemodialysis	Hypertension	Coronary heart disease	Compound Xueshuantong	2 pills	2	1	6	2	1		Qiliqiangxin capsule	2 tablets	2	1	6	2	1
3022	1	1	31	6	1	1239425	69			2020-12-04	4	Hypertension			Metoprolol Tartrate Tablets	25mg	1	1	9	1	9		Levamoxifine Besylate Tablets	2.5mg	1	1	9	1	9
3023	1	1	28	2	2	1236444	75	1	1	2020-11-10	4	diabetes	Hypertension	Cerebral infarction	Acarbose	50mg	3	1	1	1	3		Glimepiride	1mg	3	1	1	1	5	p1，2	c1，2
3025	2	1	29	2	2	1236545	80	1	1	2020-11-11	2	type 2 diabetes	Hypoglycemia	Coronary atherosclerotic heart disease	Protamine zinc recombinant human insulin mixed injection	16u	1	9	7	1	2		Metformin	0.5g	1	1	7	1	2
3027	1	1	30	2	1	1237219	67	1	1	2020-11-16	4	Adrenal mass	Type 2 diabetes	Grade 2 hypertension	Metformin	1 grain	3	1	6	1	1		Atorvastatin calcium tablets	1 grain	1	1	8	1	1
3028	1	1	1	4	1	1189863	83			2020-12-01	1	Chronic heart failure (acute attack)	Pulmonary heart disease	Coronary heart disease	Bisoprolol fumarate	2.5mg	1	1	15	2	1		Furosemide tablets	20mg	1	1	15	2	1
3031	1	1	3	4	2	1182055	78			2020-12-01	4	diabetes	Atrial fibrillation	Heart failure	Acarbose	1 grain	3	1	15	1	9		Hydrochlorothiazide tablets	1 piece	1	1	13	2	9
3032	2	2	70	2	1	1234139	29	1	1	2020-10-22	2	type 2 diabetes			Metformin	1 grain	1	1	10	2	1		Acarbose	1 grain	3	1	10	2	1
3033	1	1	4	4	2	1229530	71			2020-12-03	1	Hypertension	Diabetes		Danshen dripping pills	10 tablets	3	1	4	1	3		Trimetazidine Hydrochloride (Servier)	20mg	1	1	3	1	3
3034	2	1	5	4	2	1239220	71			2020-12-03	1	Hypertension grade 3	Type 2 diabetes	Coronary heart disease (?)	Insulin aspart 30	16 units	2	5	25	1	1		Acarbose	50mg	3	1	25	1	1
3036	1	1	6	4	1	1238515	79			2020-12-03	1	Hypertension	Coronary heart disease	Status after coronary stent implantation	Aspirin enteric-coated tablets	0.1g	1	1	75	3	3		Atorvastatin	20mg	1	1	1	1	3
3037	1	2	1	4	1	1205419	47			2020-12-01	4	Hypertension grade 1			Irbesartan	1 piece	1	1	3	2	1		Amlodipine	1 piece	1	1	3	2	1
3039	2	2	2	4	1	1228104	57			2020-12-02	4	Chronic heart failure	Old myocardial infarction	Coronary heart disease	Bisoprolol fumarate	5mg	2	1	4	2	1		Atorvastatin	20mg	1	1			1
3040	1	2	3	4	2	1213270	50			2020-12-01	3	Coronary heart disease (?)	Type 2 diabetes		Insulin aspart 30	14 10 10	3	5	3	1	1		Acarbose	50mg	3	1	12	1	1
4001	1	2	4	4	2	1198874	56			2020-12-01	3	Coronary heart disease	Unstable angina	Anxiety depression	Xiangbaoxin Pill	2 pills	3	1	15	3	9		Danshen dripping pills	5-10 capsules	23	1	15	3	1
4003	2	2	5	4	1	1238961	63			2020-12-01	1	Coronary atherosclerotic heart disease	Hypertension grade 3	Acute coronary syndrome	Indapamide	1 grain	1	1	10	1	2		Aspirin enteric-coated tablets	100mg	1	1	10	1	2
4004	1	2	6	4	1	1239105	48			2020-12-02	2	old myocardial infarction	Status after coronary stent implantation	Coronary heart disease	Aspirin enteric-coated tablets	1 piece	1	1	5	1	1		Bisoprolol fumarate	Half a slice	1	1	5	1	1
4005	2	2	7	4	2	1239049	42			2020-12-02	4	Coronary syndrome			Aspirin enteric-coated tablets	1 piece	1	1	3	3	1		Atorvastatin tablets	1 piece	1	1	3	3	1
4006	1	2	63	2	2	1238386	52	1	1	2020-11-26	2	type 2 diabetes			Metformin	1 grain	3	1	5	1	1		Acarbose	1 grain	3	1	5	1	1
4007	1	2	87	2	1	1238157	55	1	1	2020-11-24	4	type 2 diabetes			Metformin tablets	1 grain	2	1	5	1	1	p.2	Acarbose	1 grain	2	1	5	1	1
4008	1	2	88	2	1	1206500	52	1	1	2020-11-25	4	type 2 diabetes			Metformin	1 piece	2	1	1	1	1		Acarbose	1 piece	3	1	1	1	1
4009	1	2	89	2	2	1238153	63	1	1	2020-11-24	4	type 2 diabetes			Acarbose	2 pills	3	1	1	1	1		Saxagliptin	1 grain	1	1	1	1	1
4010	1	2	91	2	1	1205701	46	1	1	2020-11-26	2	diabetes	Type 2 diabetes		Insulin aspart 30 injection	20U	2	5	1	1	1		Metformin	1 grain	2	1	1	1	1
4011	2	2	92	2	1	1238314	42	1	1	2020-11-25	4	type 2 diabetes	Chronic viral hepatitis B	Old tuberculosis	Insulin aspart injection	8，8，8IU	3	5	2	1	1		Entecavir tablets	1 grain	1	1	2	1	1
4012	2	2	93	2	1	1238179	55	1	1	2020-11-24	4	type 2 diabetes			Metformin	1 piece	3	1	2	1	1		Repaglinide	1 piece	2	1	2	1	1	p2.1	c1.4
4013	2	2	94	2	1	1238232	50	1	1	2020-11-25	2	type 2 diabetes	Type 2 diabetes	Macular edema	Metformin	1 piece	2	1	7	1	1	p1.2	Acarbose	1 piece	2	1	10	1	1	P1.2	C7.7
4014	1	2	96	2	1	1238292	53	1	1	2020-11-25	1	type 2 diabetes	Hypertension	Ureteral calculi	Zinc protamine recombinant human insulin injection	26U	1	5	3	2	5	P1.2	Metformin	1 grain	2	1	10	2	4	P1.2	C7.7
4015	2	2	99	2	1	1238979	59	1	1	2020-12-01	4	type 2 diabetes			Aspirin enteric-coated tablets	1 grain	1	1	2	2	1		Amlodipine besylate	1 grain	1	1	4	1	1
4016	2	2	100	2	1	1238846	59	1	1	2020-11-30	2	type 2 diabetes			Dapagliflozin tablets	10mg	1	1	15	3	4		Metformin sustained-release tablets	1 grain	1	1	2	1	5
4017	2	2	101	2	1	1239340	58			2020-12-04	4	type 2 diabetes			Irbesartan tablets	1 grain	1	1	3	1	1		Metformin and glibenclamide capsules	3 grains	3	1	2	1	9	P2.1	C3.2
4020	2	2	102	2	2	1235473	43			2020-12-04	1	Hyperthyroid heart disease	Graves' disease	Atrial fibrillation	Propranolol hydrochloride	10mg	3	1	10	1	1		Benzylacetone coumarin sodium tablets	5mg	1	1	1	2	1
4021	2	2	103	2	1	1239700	60			2020-12-07	2	type 2 diabetes	Proliferative hemorrhagic retinopathy in type 2 diabetes mellitus	Hypertension	Metformin sustained-release tablets	0.5g	2	1	2	1	3	P1.2	Acarbose	1 grain	2	1	2	1	3	P1.2	C7.7
4023	2	2	104	2	1	1239830	58			2020-12-08	12	type 2 diabetes	Type 2 diabetic peripheral neuropathy	Lower limb skin infection	Insulin degludec injection	15U	1	5	1	1	1		Saxagliptin tablets	10mg	1	1	2	1	1
4024	1	1	31	2	1	1238298	66	1	1	2020-11-25	4	Hypertension grade 3	Type 2 diabetes		Nitrendipine	1 piece	2	1	2	1	1	P1.2	Insulin aspart injection 30	13U 16U	2	5	4	1	1
4025	2	1	33	2	2	1238427	78	1	2	2020-11-26	2	type 2 diabetes			Metformin	1 grain	3	1	5	1	1		Acarbose	1 grain	3	1	6	1	1
4026	1	1	36	2	2	1238861	68	1		2020-11-30	2	type 2 diabetes			Levofloxacin	0.1g	2	1	15	3	4	P1.2	Insulin Aspart 30 Injection	12U 12U	2	5	10	1	3
4027	2	1	37	2	2	1182647	71			2020-12-04	2	type 2 diabetes			Insulin glargine injection	16U	1	5	1	1	1		Metformin tablets	1 grain	3	1	10	1	1
4028	1	2	90	2	1	1238113	50	1	1	2020-11-24	4	type 2 diabetes			Metformin	1 piece	3	1	6	1	1		Saxagliptin	1 piece	1	1	6	1	1
4029	2	2	105	2	1	1240413	50			2020-12-13	4	type 2 diabetes			Metformin tablets	0.5g	23	1	10	1	2	P1.2	Acarbose tablets	1 grain	23	1	5	1	2	P1.2	C7.7
4030	2	2	106	2	1	1240267	52			2020-12-11	4	type 2 diabetes	Carotid arteriosclerosis	Thyroid nodule	Acarbose tablets	1 grain	3	1	2	1	3		Gliquidone sustained-release tablets	1 grain	1	1	2	1	3
4033	2	2	107	2	1	1203481	56			2020-12-11	4	diabetes	Chronic viral hepatitis C		Insulin detemir injection	23U	1	5	3	1	1		Acarbose tablets	1 grain	3	1	3	1	1
4034	2	2	108	2	1	1240278	54			2020-12-11	2	diabetes			Metformin tablets	1 grain	3	1	6	1	3	P1.2	Acarbose tablets	1 grain	3	1	1	1	3	P1.2	C7.8
4035	2	2	109	2	2	1240385	51			2020-12-13	2	type 2 diabetes	Hyperlipidemia	Chronic viral hepatitis B	Protamine Biosynthetic Insulin Injection	21U	2	5	2	1	2	P2.1	Acarbose tablets	1 grain	3	1	1	1	2	P1.2	C7.8
4036	2	2	110	2	2	1206469	49			2020-12-12	2	type 2 diabetes	Hypertension grade 3		Insulin Aspart 30 Injection	14u 10u 12u	3	5	2	1	1		Metformin tablets	1 grain	3	1	2	1	1
4037	2	2	111	2	1	1240299	54			2020-12-11	4	type 2 diabetes	Hypertension grade 3		Acarbose tablets	1 grain	3	1	3	1	2		Irbesartan tablets	2 pills	1	1	3	1	2	P2.1	C7.2
9001	2	2	112	2	1	1240301	55			2020-12-11	4	type 2 diabetes			Atorvastatin calcium tablets	10mg	1	1	1	1	1		Metformin	1 grain	3	1	3	1	1
9002	2	2	113	2	1	1197678	47			2020-12-11	4	diabetes	Hypertension		Glucurolactone	1 grain	3	1	1	2	1		Bailing capsule	4 grains	3	1	1	2	1
9003	2	2	114	2	1	1240524	57			2020-12-14	4	type 2 diabetes			Repaglinide	2mg	2	1	7	1	4		Metformin tablets	1 grain	1	1	6	1	4	P1.2	C7.1
9004	2	2	115	2	1	1240573	57			2020-12-14	4	type 2 diabetes			Bailing capsule	3 grains	3	1	11	3	1		Sitagliptin Metformin Tablets	1 grain	3	1	11	3	1	P2.1	C7.2
9005	1	2	40	1	2	1207313	53			2020-12-07	4	Hyperlipidemia	Thyroid cancer		Left armour	87.5ug	1	1	10	1	1		Pitavastatin calcium tablets	2mg	1	1	1	1	1
9006	2	2	41	1	1	1239658	47			2020-12-07	4	stomach ache			Omeprazole enteric-coated tablets	1 piece	1	1	1	2	4		Stomach-nourishing pills	8 grains	3	1	1	2	4

## Sheet: communication
n11(ID)	n12（Group）	n13	n15	n17(gender)	n19	n20	n21	n22	n23	n45	n46(Allergy history)	n47	n48	n49	n50	n51	n52	n520	n54	n55	n56	n57	n58	n204	n205	n207	n449	n452	n453(time)	n454(contents)	n455(ways)	n456(Feedback)	n457	n473	n474	n475	n476	n477	n478	n479	n480(Readmission)	n481	n482	n483	n484	n485	n488	n489	n490
1009	1	1	1	2	76	1	2	2020-06-22	4	2	Unknown	160	45	8	2	5	2	3	1，4	2	2	2	2	10	5																					0	5001.61	2	2
1032	1	1	2	2	74	1	1	2020-08-18	4	1		150	50	8	2	5	1		1,2,4	2	2	1	2																		1					0	4390.35	2	2
1035	1	2	2	1	50	1	1	2020-08-18	4	1		175	99	7	1	4	1		1，4	1	1	2	2	16	7																					0	9932.36	2	2
1036	1	1	2	2	78	1	2	2020-08-18	4	2	Penicillin	154	60	9	2	8	2	3	1,2,4	2	2	2	2	35	20																1					0	10772.6	2	2
1038	1	1	2	1	71	1	1	2020-05-20	4			174	76	8	2	8	2	1	1,4	2	2	2	2	15	15																					0	5352.08	2	1
1039	1	2	2	2	58	1	1	2020-06-01	4	1		168	68	7	2	6	2	1	1	2	2	2	2	10	8																1					0	8109.48	2	1
1040	1	2	2	1	60	1	1	2020-05-31	4	1		178	75	6	2	6	1		1	2	2	1	2	10	10																					0	6572.68	2	1
1041	1	2	2	2	38	1	1	2020-06-01	4	1		158	74	7	1	5	1		1	2	2	2	2	10	5																					0	11109.1	2	1
1042	1	1	2	2	76	1	1	2020-05-26	4	1		65	160	8	2	2	1	1	1,4	2	2	2	2	15	5																1					0	8885.82	2	2
1043	1	2	2	1	50	1	1	2020-05-26	4	1		168	70	5	1	5	2	2	1	2	2	2	2	10	3																1					0	4649.42	2	2
1044	1	2	2	1	49	1	1	2020-08-10	4	1		172	76	8	1	1	1		1	2	2	1	2	20	10																					0	6202.78	2	2
1045	1	2	2	1	45	1	1	2020-07-23	2	1		168	65	7	1	5	2	1	1,4	2	2	2	2	12	15																					0	14875.7	2	1
1046	1	2	2	2	54	1	1	2020-07-22	3	1		160	58	6	2	8	2	1	1，4	2	2	2	2	10	6																1					0	9920.77	2	2
1047	1	2	2	1	57	1	1	2020-07-14	4	2	Sulfonamide allergy	182	72	6	2	2	1		1，4	1	2	2	1	8	12																					0	7058.03	2	2
1048	1	2	2	2	50	1	1	2020-09-04	4	1		158	49	7	1	8	1		1	1	2	1	2	10	4																					0	6384.15	2	2
1049	1	2	2	1	49	1	1	2020-07-12	4	1		176	80	7	1	8	1		1，4	2	2	2	2	10	5																					0	8780.29	2	2
1050	1	2	2	1	53	1	1	2020-07-09	3	1		175	76	4	1	1	1	0	1	1	1	2	2	10	5																					0	4870.9	2	1
1051	1	2	2	1	57	1	1	2020-07-09	4	1		176	87	4	1	2	2	2	1	1	1	2	2	7	5																					0	4831.64	2	2
1052	1	2	2	2	47	1	2	2020-07-05	4	2	Unknown	160	55	8	1	5	1		1，4	2	2	2	2	10	8																					0	6075.68	2	2
1053	1	2	2	1	58	1	1	2020-07-08	4	1		171	62	4	2	2	1	1	1	2	2	2	2	12	15																					0	45326	2	1
1054	1	2	2	1	53	1	1	2020-09-02	4	1		185	80	6	1	6	1		1，2，4	1	1	1	1	5	6																					0	5087.74	2	2
1055	1	2	2	1	53	1	1	2020-06-30	4	1		175	68	4	2	6	2	0	1	1	2	1	1	13	7																					0	6986.9	2	1
1056	1	2	2	1	61	1	1	2020-07-01	2	1		176	76	7	1	5	2	2	1	1	2	2	2	15	10																					0	12928.4
1057	1	2	2	2	58	1	1	2020-09-03	4	1		158	99	7	2	5	1		1.2	2	2	2	2	12	5																					0	12621.7	2	2
1058	1	2	2	1	63	1	1	2020-06-21	4	1		163	87	7	2	5	2	1	1	2	2	2	2	13	8																					0	8289.12	2	2
1060	1	2	2	2	51	1	1	2020-06-15	4	1		164	50	5	2	5	2	0	1	2	2	1	2	15	8																					0	7907.32	2	2
1061	1	2	2	1	62	1	1	2020-06-16	4	1		160	64	4	2	5	1		1,2,4	2	2	2	2	13	10																					0	4868.78	2	2
1062	1	2	2	2	42	1	1	2020-07-16	2	1		164	76	4	1	1	1		1	2	2	2	2	10	6																					0	6175.21	2	2
1063	1	2	2	2	54	1	1	2020-07-16	4	1		156	64	6	2	4	1		1,4	2	2	2	2	12	10																					0	5058.75	2	2
1064	1	1	2	2	65	1	1	2020-07-13	4	1		170	72	5	2	2	1		1，4	2	2	2	2	18	5																					0	6836.18	2	2
1065	1	1	2	2	77	1	1	2020-07-08	4	2		152	64	8	2	5	2	1	1,4	2	2	1	2	12	10																					0	8410.51
1066	1	1	2	2	74	1	1	2020-06-23	4	1		158	62	8	2	5	2	0	1,2	2	2	2	2	15	10																					0	7946.65	2	1
1068	1	1	2	2	84	1	1	2020-09-03	3	2	Penicillin	154	56	9	2	5	2	1	1,2	2	2	2	2	8	4		8																			0	9494.31	2	2
1069	1	1	2	2	68	1	1	2020-06-05	4	1		160	57	7	2	5	2	1	1	2	2	2	2	14	6		14																			0	10938.1
1070	1	2	2	2	52	1	1	2020-09-04	4	1		162	54	4	2	1	2	1	1，4	2	2	1	2	12	6																					0	6783.2	2	2
1107	1	2	2	2	52	1	1	2020-08-18	4	1		162	74	3	1	1	1	0	1,4	2	2	2	2	25	4																					0	5394.52	2	2
1111	1	2	2	1	44	1	1	2020-08-14	4	1		173	64	6	2	4	1		1，4	2	2	1	2	13	8																					0	6639.68	2	2
1113	1	1	2	1	68	1	1	2020-09-06	4	2	Sulfonamide	165	70	8	2	5	2	2	1	2	2	1	2	7	2																					0	9124.21	2	2
1114	1	2	2	2	62	1	1	2020-09-01	4	1		161	83	7	2	5	2	1	1，4，5	2	2	2	2	10	9																					0	8207.06	2	2
1115	1	1	2	2	77	1	1	2020-09-01	2	1		160	58	9	2	5	2	1	2,5	2	2	2	2	15	5																					0	6582.6	1	2
1115	1	2	2	1	47	1	1	2020-09-09	4	1		176	80	7	1	5	1		1，4	1	2	2	2	8	6																					0	7092.74	2	2
1116	1	2	2	2	56	1	1	2020-08-30	2	2	Penicillin	155	57	7	2	4	2	1	1,2,4	2	2	2	2	10	15																					0	7878.36	2	1
1116	1	2	2	2	76	1	1	2020-09-09	4	1		160	61	8	2		1		2,4	2	2	2	2	5	6																					0	5390.95	2	2
1117	1	2	2	1	45	1	1	2020-09-09	4	1		172	89	4	1	1	1		1	2	2	2	2	7	5																					0	5229.72	2	2
1120	1	2	2	1	57	1	1	2020-10-21	2	2	Penicillin	170	70	7	1	6	2	0	1.4	2	2	2	2	13	7																					0	5230.52	1	2
1122	1	1	2	1	76	1	1	2020-10-21	2	1		176	89	8	2	5	2	0	1	2	2	2	2	17	5																					0	6992.26	2	2
1125	1	2	2	1	54	1	6	2020-10-25	2	1		171	84	7	1	6	1		1 4	1	1	1	1	7	5																					0	5552.69	2	2
1126	1	2	2	1	52	1	1	2020-10-25	2	2	Insulin	179	84	6	2	6	1		1 4	2	2	2	2	3	6																					0	9223.42	2	2
1128	1	2	2	1	49	1	1	2020-10-26	2	2	Asparagus 30	174	72	4	1	1	2	0	1	1	2	1	2																							0	5778.79	2	1
1129	1	2	2	2	50	1	1	2020-10-26	2	2	Penicillin	156	82	6	2	5	2	0	1	2	2	2		8	4																					0	28300.9	2	2
1132	1	2	2	1	63	3	1	2020-10-31	2	1		178	72	7	2	5	2	0	1	1	1	1	1	8	4																					0	8192.46	2	2
1136	1	2	2	2	57	1	1	2020-11-10	4	2	Aspirin, Atorvastatin Calcium	152	58	5	2	5	2	1	1 4	2	2	1	2	20	10																					0	4105.36	2	2
1139	1	2	2	1	43	1	1	2020-11-16	2	1		170	105	7	1	5	2	1	1	1	1	1	1	15	8																					0	9132.86	2	2
1141	1	1	2	2	80	1	1	2020-10-28	2	1		156	52	4	4	5	2	0	1、4	2	2	2	2	12	5																					0	8631.09	2	1
1143	1	1	2	2	75	1	1	2020-11-10	4	1		160	67	8	2	5	2	1	1,2	2	2	1	2	7	3																					0	14664.1	2	2
1145	1	1	2	1	67	1	1	2020-11-16	4		Unknown	180	76	3	2	6	2	1	1,2	2	2	2	2	10	6																					0	4504.11	2	2
1146	1	2	2	2	52	1	1	2020-11-26	2	2	Penicillin	169	60	6	3	5	1	0	1	1	1	1	1	7	1																					0	7574.13	2	2
1147	1	2	2	1	55	1	1	2020-11-24	4	2	Penicillin	170	73	8	3	5	1	0	1，2	1	1	1	1	15	8																					0	6500.72	2	2
1148	1	2	2	1	52	1	1	2020-11-25	4	1		178	92	6	3	8	2	1	1	2	2	2	2	10	5																					0	8023.94	2	2
1149	1	2	2	2	63	1	1	2020-11-24	4	2	Penicillin	163	59	7	3	6	1	0	1	2	2	2	2	9	4																					0	5565.13	2	2
1150	1	2	2	1	46	1	1	2020-11-26	2	1		178	70	5	1	1	2	1	1	1	1	1	1	7	4																					0	8289	2	2
1151	2	2	2	1	42	1	1	2020-11-25	4	1		170	79	5	3	6	2	0	1	1	1	1	1	8	4		2	1	1	4	2	1	2	3	3	3	4	4	4	4		4	3	3	4	3.58333	8464.7	2	2
1152	2	2	2	1	55	1	1	2020-11-24	4	1		171	79	7	3	5	2	0	1	1	1	1	1	11	6		8	1	3	34	1	1	4	3	4	4	4	4	3	4		4	4	4	4	3.83333	4511.64	2	2
1153	2	2	2	1	50	1	1	2020-11-25	2	1		169	66	7	3	5	2	0	1，2	1	2	1	1	8	4		3	1	5	4	2	1	4	4	4	4	4	3	4	3		4	4	4	4	3.83333	5745.76	2	2
1154	1	2	2	1	53	1	1	2020-11-25	1	1		175	71	6	3	5	2	1	1，4	1	1	1	1	12																						0	8299.7	2	2
1155	2	2	2	1	59	1	1	2020-12-01	4	1		160	72	9	3	2	2	0	1，4	1	1	1	1	12	5		1	1	5	4	1	1	5	4	3	3	3	4	4	4		4	4	3	4	3.66667	11136.3	2	2
1156	2	2	2	1	59	1	1	44165	2	1		173	76	7	1	5	2	0	1	1	1	1	1	20	7		1	1	5	4	2	1	1	3	3	4	4	4	4	4		4	4	4	4	3.83333	7851.08	2	2
1157	2	2	2	1	58			44169	4	1		180	100	4	2	5	2	0	1，4	2	2	2	2	15			5	1	2	13	1	1	5	4	4	4	4	4	4	4		4	4	4	4	4	6686.37	2	2
1158	2	2	2	2	43			44169	1	1		160	40	3	4	8	2	1	1	2	2	2	2	15			7	1	15	4	2	1	135	4	4	4	4	4	4	4		4	4	4	4	4	4945.08	2	2
1159	2	2	2	1	60			44172	2	2	Penicillin	164	64	4	2	2	2	0	1	2	2	2	2	13	4		2	2	5	4	2	1	4	3	3	3	4	4	4	4		4	4	4	4	3.75	10390.5	2	2
1160	2	2	2	1	58			44173	1	1		172	72	4	2	2	2	0	1	1	2	2	2	10	3		8	2	5	45	1	1	4	4	4	4	4	4	4	4		4	4	4	4	4	#N/A
1161	1	1	2	1	66	1	1	44160	4	1		175	89	6	2	1	2	0	1	2	2	2	2	15	8																					0	5566.31	2	2
1162	2	1	2	2	78	1	2	44161	2	1		155	61	8	3	8	2	1	1，4	1	1	1	1	25	1		3	1	9	13	1	1	4	3	3	3	3	3	4	4		4	3	3	4	3.33333	6781.18	2	2
1163	1	1	2	2	68	1		44165	2	2	Penicillin	165	60	6	2	2	1	0	1，2	1	1	1	1	12	5																					0	9190.14	2	2
1164	2	1	2	2	71			44169	2	1		170	73	9	2	5	1	0	1，2	1	1	1	1	12			5	1	9	4	1	1	4	4	4	4	4	4	4	4		4	4	4	4	4	7786.16	2	2
1165	1	2	2	1	50	1	1	44159	4	1		170	78	5	3	5	2	0	1	2	2	2	2	10	5																					0	4744.88	2	2
1166	2	2	2	1	50			44178	4	1		170	68	7	3	5	1	0	1	1	2	2	2	5			2	1	2	1	1	1	5	4	4	1	1	1	1	4		4	4	1	3	2.66667	4173.35
1167	2	2	2	1	52			44176	4	1		172	68	6	3	5	2	0	1	2	2	2	2	9			1	2	5	1	1	1	5	4	1	1	1	1	4	1		4	4	1	3	2.41667	5695.68	2	2
1168	2	2	2	1	56			44176	4	1		170	77	7	3	5	2	0	1	2	2	2	1	6			4	1	5	4	1	1	4	1	1	1	1	1	4	1		1	3	4	3	2.08333	#N/A
1169	2	2	2	1	54			44176	2	1		173	98	6	3	6	1	0	1	1	2	2	2	5			5	2	5	4	2	1		1	1	4	4	1	4	1		1	3	1	3	2.33333	14703	2	2
1170	2	2	2	2	51			44178	2	1		164	65	6	2	5	2	0	1	1	1	1	1	25	5		5	1	3	1	1	1	5	3	2	1	1	1	4	4		4	4	4	4	3	7320.34	2	2
1171	2	2	2	2	49			44177	2	1		151	60	7	2	5	2	1	1，4	2	2	1	2	10	5		5	2	2	1	2	1	5	4	4	4	4	4	4	4		4	4	4	4	4	15619.8	2	2
1172	2	2	2	1	54			44176	4	1		178	90	4	3	5	1	0	1，4	2	2	2	2	15	4		4	2	5	1	1	1	5	4	1	1	1	4	4	4		4	4	4	4	3.25	5172.48	2	2
1173	2	2	2	1	55			44176	4	1		170	80	7	3	5	2	0	1，4	2	2	2	2	14	5		5	1	6	1	1	1	5	4	1	1	1	1	4	1		4	4	4	3	2.41667	5416.88	2	2
1174	2	2	2	1	47			44176	4	1		170	72	6	2	5	2	0	1	2	2	2	2	20	4		5	2	5	1	1	1	5	4	1	1	1	1	4	4		4	4	4	4	3	6276.18	2	2
1175	2	2	2	1	57			44179	4	2	Penicillin and streptomycin	173	72.8	6	3	3	1	0	1，4	2	2	2	2	8			2	2	5	4	1	1	4	3	4	4	4	3	4	3		4	4	4	4	3.75	7004.84	2	2
1176	2	2	2	1	57			44179	4	1		178	72	7	1	5	2	0	1	2	2	2	1	12	3		2	1	2	1	1	1	35	4	4	4	4	3	4	4		4	4	4	4	3.91667	4608.58	2	2
1205	1	2	1	1	59	1	1	43982	4	1		175	73	7	2	1	2		2,4	2	2	2	2	15	5																					0	4159.73	1	2
1206	1	1	1	1	71	1	1	2020-06-01	4	1		172	74	7	2	5	1		1，4	1	1	1	2	15	5																					0	5094.47	1	2
1207	1	1	1	2	76	1	1	2020-06-03	4	2	Penicillin? Litalin?	165	60	9	2	5	2	1	1，2，4	2	2	2	2	15	10																					0	11567.2
1208	1	2	1	2	50	3	1	2020-06-04	4	1		155	70	8	1	5	2	1	1	1	2	2	2	8	5																					0	7847.18	2	2
1209	1	2	1	2	49	1	2	2020-06-04	4	1		160	57	7	1	4	2	9	1，4	2	2	2	2	18	15																					0	3232.46	1	2
1210	1	2	1	2	48	1	1	2020-06-04	4	1		156	80	6	2	3	2	1	1,4	2	2	2	2	9	10																					0	5746.11	1	2
1211	1	2	1	2	52	1	3	2020-06-10	4	1		155	64	8	1	5	2	1	1,4	1	2	2	2	13	15																					0	14770.8	2	2
1212	1	2	1	2	67	1	1	2020-06-11	4	2	Penicillin, Astragalus Polysaccharide	165	62	8	2	2	2	1	1,4	1	1	2	2	13	7																					0	6394.7	1	2
1213	1	2	1	1	60	1	1	2020-06-22	4	2	Unknown	162	62	6	2	4	2	4	1,4	1	2	2	2	10	13																					0	9034.08	2	2
1218	1	1	1	1	72	1	1	2020-07-13	4	1		170	72	7	2	5	2	1	1,2,4	1	1	2	2	12	5	1	8																			0	5527.72	2	2
1219	1	1	1	1	79	1	1	2020-07-13	4	1		172	69	6	2	2	2	1	2，4	1	1	1	1	16	8	1	9																			0	7592.98	2	2
1220	1	1	1	1	79	1	1	2020-07-13	4	2	Contrast media (rash)	168	56	7	2	1	2	1	1，2	2	2	1	2	12	10	1	15																			0	16882.9	2	2
1227	1	2	1	1	54	1	4	2020-07-22	4	1		170	67	7	1	2	2	1	1.2	2	2	2	1	10	7																					0	7615.46	1	2
1228	1	2	1	1	57	1	1	2020-07-22	4	1		168	46	7	1	5	1	1	2,4	2	2	2	2	6	6																					0	10988.8	1	2
1229	1	1	1	1	65	1	2	2020-08-24	4	1		170	62	7	2	5	2	2	2,4	1	1	2	2	9	3																					0	5759.52	1	2
1230	1	1	1	2	79	1	1	2020-08-23	4	1		150	41	8	2	1	2	1	2,4	2	2	2	2	6	3																					0	9917.39	1	2
1231	1	2	1	2	58	1	1	2020-08-31	4	1		160	44	7	2	5	1	3	1,4	1	1	2	2	11	4																					0	4852.45	2	2
1234	1	2	1	2	64	1	1	2020-09-14	4	1		156	60	8	2	5	1	2	1.4	2	2	2	2	13	8																					0	10325.2	1	2
1235	1	2	1	1	63	1	7	2020-09-14	2	1		180	70	6	2	1	2	2	1.4	2	2	2	1	12	7																					0	4914	1	2
1238	1	1	1	2	68	1	6	2020-10-14	4	2	Penicillin	152	42	9	2	5	2	2	1.2.4	1	1	2	2	11	3																					0	5082.94	1	2
1240	1	1	1	1	69	1	2	2020-10-07	4	1		170	50	9	2	5	2	1	1.2.4	1	1	2	1	6	2																					0	2692.38	2	2
1241	1	1	1	2	79	1	1	2020-10-21	4	1		145	51	9	2	2	2	4	1.2.4	2	2	1	2	7	3																					0	7315.9	1	2
1244	1	2	1	2	58	1	1	2020-11-01	4	1		164	72	9	2	5	2	1	1,2,4	1	1	2	2	9	3																					0	4428.35	2	2
1245	1	2	1	1	54	1	1	2020-11-02	4	1		160	61	7	1	2	1	0	1,4	1	2	2	1	6	1																					0	20557.4	1	2
1247	1	2	1	1	50	1	1	2020-11-05	4	1		170	95	7	1	8	2	2	1、4	2	2	2	1	4	2																					0	29475.5	1	2
1249	1	2	1	1	58	1	1	2020-11-24	4	1		173	65	5	1	2	1	8	1	2	2	2	2	5	5																					0	3591.23	1	2
1250	1	2	1	1	58	1	1	2020-11-25	4	1		175	50	6	1	2	2	2	1、2、4	1	2	2	2	7	3																					0	14602.3
1251	2	2	1	1	59	1	1	2020-11-12	4	2	Penicillin	172	77	7	1		1	3	1、2、4	1	2	2	1	20	10			1	5	12	1	1	12	4	3	2	3	1	4	3		3	3	4		2.75	25004.9
1252	2	2	1	1	55	1	1	2020-11-27	4	1		175	58	5	1	1	2	3	1、4	1	1	1	2	9	5		4	1	3	123	1	1	1	4	3	2	3	3	3	2		3	3	4		2.75	5124.67	1	2
1253	1	2	1	1	61	1	1	2020-11-15	4	2	Sulfonamide allergy	172	62	6	2	2	1	5	1、4	2	2	2	2	8	3																					0	10177	2	2
1255	2	1	1	2	76	1	1	2020-11-25	4	2	Chloramphenicol	158	25	6	2	1	2	0	1、2	1	2	1	2	8	5		10	1	9	123	1	2		4	4	4	3	4	4	4		3	3	4	4	3.75	10667.6
1256	1	1	1	2	68	1	1	2020-11-27	4	2	Astragalus polysaccharide, penicillin, streptomycin	165	60	8	2	2	2	9	1、4	1	1	2	2	15	2																					0	8996.02	1	2
1257	2	1	1	2	66	1	2	2020-11-23	4	1		160	44	9	3	8	1	2	1/2/4	1	1	1	1	5	2	1		1	5	13	1	1	1	3	2	2	3	3	2	3		3	3	3	1	2.58333	17000.9
1258	1	1	1	1	76	1	2	2020-11-24	4	2	Heart-saving pills	167	70	8	2	5	1	3	1,4	2	2	2	2	7	2																					0	4892.37	2	1
1259	1	1	1	1	69	1	1	2020-11-25	4	1		165	52	7	2	8	1	2	1,4	1	2	2	2	10	5																					0	6127.62	1	2
1262	2	2	1	1	38	1	1	2020-11-30	4	2	Penicillin	182	90	6	1	5	2	8	14	1	1	2	2	5	2		8	1	5	124	1	1	1	4	4	3	4	3	3	3		4	4	4		3.33333	8705.61	1	2
1263	2	1	1	2	75	3	3	2020-11-30	2	1		153	67	8	2	2	2	3	124	1	2	2	2	7	3		5	1	2	123	1	1	1	4	3	3	3	4	3	3		4	3	3		3	7711.71
1264	2	1	1	1	61			2020-12-02	4	1		171	70	7	2	5	2	4	1	2	2	2	2	7	3			1	5	123	1	1	1	4	4	4	4	3	3	3		4	4	4		3.41667	65290.7	1	2
1265	1	1	1	1	68			2020-12-01	4	1		172	72	8	2	5	2	1	124	2	2	1	1	10																						0	9194.94	2	2
1266	1	1	1	2	67			2020-12-01	4	1		150	43	9	2	5	2	3	124	1	2	2	2	6	3																					0	6608.45	2	2
1267	2	1	1	1	71			2020-12-01	4	1		165	71	8	2	5	2	1	124	2	2	2	2	5	4		10	1	5	123	1	1	1	4	4	4	4	4	4	4		4	4	4		3.66667	14344	2	2
1268	2	2	1	2	55			2020-12-04	4	1		158	58	3	2	2	1	7	1	2	2	2	2	11	3		5	1	5	123	1	1	1	4	4	4	3	3	3	4		4	4	3		3.33333	22069	2	2
1269	1	2	1	2	56			2020-12-04	4	1		166	56	7	2	2	2	1	1、2、4	2	2	2	2	8	4																					0	7634.76	1	2
1270	2	2	1	2	60		1	2020-12-01	4	1		155	48	4	2	2	1	0	1	2	2	2	2	7	5		20	1	5	123	1	2	1	4	4	4	4	4	4	4		4	4	4		3.66667	18302.5	1	2
1271	2	2	1	2	61			2020-12-04	4	1		152	60	7	2	2	2	1	1.2.4	2	2	2	2	6	12		20	1	5	123	1	1	1	4	4	3	3	4	4	4		4	3	4		3.41667	14063.4	1	2
1272	2	1	1	2	73			2020-12-05	4	1		163	62	8	2	1	1	2	2	2	2	2	2	8	2		7	1	5	123	1	1	1	4	4	3	3	4	4	3		3	4	4		3.25	5612.33	2	2
1273	2	1	1	2	78	2		2020-12-07	4	1		156	48	7	2	2	2	2	2，4	2	2	2	2	5	3			1	5	123	1	1	1	4	4	4	4	4	4	3		4	4	4		3.5	10167.1
1274	1	1	1	1	65			2020-12-07	4	1		178	88	8	2	7	2	6	1	1	2	2	2	5	4																					0	5204.16	1	2
1275	1	2	1	2	61			2020-12-06	4	1		162	73	6	2	5	1	0	1，4	1	2	2	1	5	3																					0	8204.8
1276	1	2	1	2	53			2020-12-07	4	1		145	68	7	2	4	2	0	1,4	2	2	2	2	5	2																					0	34054.7	1	2
1277	2	2	1	1	47			2020-12-07	4	1		172	60	7	1	5	1	0	1，2	1	2	2	2	4	1		10	1	5	1234	1	1	1	4	4	4	3	3	4	4		4	4	4	4	3.83333	6427.64	1	2
1278	2	1	1	1	69			2020-12-08	4	1		165	53	8	2	2	1	7	1，2，4	2	2	1	2	6	3		10	1	10	124	1	1	15	4	4	3	3	3	2	3		3	3	3	4	3.16667	25067	2	2
1279	2	1	1	1	79			2020-12-08	4	2	Enhanced CT and contrast medium	169	70	7	2	1	1	6	1，2，4	2	2	2	2	8	2		7	1	13	1234	1	1	15	4	2	2	3	3	3	4		3	3	3	3	3	2821.42	1	1
1280	2	1	1	2	68			2020-12-09	4	1		158	57	4	2	2	2	3	1，4	1	2	1	2	7	3		12	1	9	124	1	1	15	4	2	3	3	3	3	2		3	3	3	3	2.91667	22724.7	2	2
1281	2	2	1	2	55			2020-12-07	2	1		162	56	7	2	2	1	3	1，2，4	2	2	2	2	5	2		10	2	9	124	1	1	15	4	4	3	3	3	3	3		3	3	3	4	3.25	4897.8	1	2
1282	2	2	1	2	56			2020-12-09	4	2	Penicillin is highly sensitive	164	62	4	2	2	2		1，4	2	2	2	2	5	2		6	1	9	124	1	1	15	3	3	3	3	3	3	3		4	3	3	4	3.16667	2897.64	1	1
1403	1	2	6	2	51	1	1	2020-08-25	4	2	Clarithromycin (rash, itching)	167	67	7	2	5	2	2	1	2	2	1	2	15	3																					0	48368.9	1	2
1405	1	1	6	2	68	1	1	2020-08-26	1	1		165	75	9	2	5	2	1	1,2,4	2	2	1	1	11	8																					0	9899.38	2	2
1406	1	1	6	1	84	1	1	2020-08-26	2	1			78	7	6					2	2	2	2	12	6																					0	7783.6	1	2
1407	1	2	6	2	54	1	6	2020-08-27	4	2		155	60	8	1	8	2	1	1	1	2	2	2	8	3																					0	18495.2	2	2
1409	1	1	6	2	77	1	1	2020-08-27	2	1		159	46	8	2	5	2	1	1，2，4	1	1	1	2	8	5																					0	22558.9	2	2
1411	1	2	6	2	45	1	1	2020-08-31	4	1		158	50	5	2	8	1	0	1，4	2	1	2	2	10	6																					0	7807.66	2	2
1412	1	1	6	2	76	1	4	2020-09-01	2	2	Cephalosporin (rash)	160	52	7	2	5	2	3	1，2，4	2	2	2	2	15	8																					0	8355.39
1413	1	1	6	2	74	1	4	2020-09-01	4	1		160	57	7	2	5	2	0	1，4	2	2	1	1	10	7																					0	6649.01	2	2
1415	1	1	6	2	74	1	1	2020-09-03	2	1		150	45.8	9	2	6	2	2	1，4	2	2	2	2	5	5																					0	4135.03	2	2
1416	1	2	6	1	58	1	1	2020-09-03	2	1		166	70	7	2	5	2	0	1,4	2	2	1	2	12	8																					0	7397.03	1	2
1425	1	1	6	1	78	1	1	2020-09-24	2	1		174	74	8	3	8	2	3	1.4	1	2	1	1	8	5																					0	3803.32	2	2
1426	1	1	6	2	69	1	2	2020-09-24	4	1		155	61	7	2	8	2	0	1.4	2	2	1	1	10	5																					0	3461.34	2	2
1428	1	2	6	2	49	1	4	2020-09-21	4	1		158	60	7	1	5	2	1	1,4	2	1	2	1	11	5																					0	3669.86	2	2
1429	1	2	6	2	51	1	1	2020-09-21	2	1		150	59	7	2	5	2	1	1,4	1	2	2	2	7	4																					0	7193.21	2	2
1432	1	2	6	2	55	1	7	2020-10-19	4	1		156	51	6	2	6	1	0	1.4	1	1	2	2	8	5																					0	29672.5	2	2
1433	1	2	6	2	51	1	1	2020-10-19	1	1		158	58	7	2	5	2	0	1	2	2	2	2	7	3																					0	3237.59	2	2
1436	1	2	6	1	54	1	7	2020-10-19	4	1		165	74	6	1	6	1	0	1	2	2	1	2	3	3																					0	167288	2	2
1437	1	2	6	2	57	1	4	2020-10-22	1	1		160	52	7	1	5	2	1	1.2.4	1	2	2	2	9	3																					0	13097.6	2	2
1438	1	2	6	1	50	1	1	2020-10-22	2	1		161	63	7	1	4	1		1,4	2	2	2	1	10	3																					0	3783.32	2	2
1444	1	1	6	2	79	1	4	2020-11-04	2	1		156	62	8	2	5	2	0	1 4	1	2	2	2	8	4																					0	21882.1	1	2
1445	1	2	6	2	52	2	4	2020-10-26	2	1		170	84	8	2	4	2	1	1 4	1	2	2	1	10	5																					0	6213.5	2	2
1446	1	1	6	1	66	1	6	2020-10-26	1	1		165	64	8	2	5	2		1,3,4	2	2	2	1	5	4																					0	7005.84	2	2
1447	1	2	6	1	54	1	1	2020-11-04	2	1		172	75	7	2	5	2	0	1 4	2	2	2	2	13	7																					0	18290.7	1	1
1450	1	2	6	2	54	1	4	2020-11-11	2	1		155	52	7	2	8	2	1	1 4	2	2	2	2	7	3																					0	4043.53	1	2
1451	1	2	6	1	61	1	4	2020-11-19	2	1		169	60	7	1	5	2	2	1 4	2	2	2	2	9	3																					0	13752.7	2	2
1452	1	2	6	2	59	1	7	2020-11-21	2	1		159	73	7	2	8	2	5	124	2	2	2	2	5	3																					0	3665.68	2	2
1456	1	2	6	1	48	1	1	2020-11-23	4	1		169	75	4	1	8	2	0	1	1	2	2	2	5	4																					0	39292.9	1	2
1457	1	2	6	1	64	3	1	2020-11-23	2	1		180	80	4	2	1	2	1	1 4	2	2	2	2	6	4																					0	9486.48	2	2
1458	1	1	6	2	71	1	1	2020-11-11	2	1		155	61	9	2	5	2	2	14	1	2	2	2	4	6																					0	6969.87	2	2
1461	1	2	6	2	51	1	7	2020-11-24	2	1		166	76	8	3	5	2	1	1 4	1	2	2	2	10	2																					0	9283.33	2	2
1464	1	1	6	1	75	1	1	2020-11-26	2	2	Sulfonamide			8	2	8	2	0	1、4	2	2	2	2	5	2																					0	11452.5	2	2
1465	1	1	6	2	72	1	4	2020-11-27	2	1		163	59	8	2	8	2	2	124	2	2	2	2	12	4																					0	17001.5	2	2
1467	1	2	6	1	44	1	1	2020-11-26	2	1		170	78	4	5	4	2	2	2	2	2	2	2	7	4																					0	22222.2	2	2
1468	1	2	6	1	49	1	1	2020-11-26	2	2	Iodophor	168	87	7	1	1	2	2	1，4	2	2	2	2	9	4																					0	28795.7	2	2
1469	1	2	6	1	53	1	4	2020-11-26		1		170	78	3	1	1	2	1	1、2、4	2	2	2	2	11	6																					0	11429.5
1470	1	2	6	1	40	1	4	2020-11-29	2	1		173	70	7	2	8	2	2	1 and 4	2	2	2	2	6	4																					0	8199.05	2	2
1472	1	2	6	2	36	1	4	2020-11-27	4	1		170	75	7	2	4	2	3	1 and 4	1		2	2	5	3																					0	23303.8
1473	2	2	6	1	56	1	4	2020-11-28	2	1		160	55	8	2	8	2	2	1、4	2	2	2	2	8	2			1	9	1	1	1	1	3	1	2	1	1	1	1		2	3	3	1	1.75	9741.09	2	2
1475	2	2	5	1	53	1	7	2020-12-02	1	1		170	85	6	1	6	2	1	14	2	2	2	2	4	3		10	1	5	1	1	2	45	3	2	3	1	2	1	4		3	1	1	1	2.08333	9181.38	2	2
1476	1	2	5	1	47	1	1	2020-12-02	2	1		175	65	7	1	5	2	6	124	2	2	2	2	12	2																					0	4975.9	2	2
1477	1	2	6	1	59			2020-12-03	4	1		170	70	6	2	1	2	0	14	2	2	2	2	10	2																					0	12463.4	2	2
1479	1	1	6	2	76			2020-12-03	2	2	Azithromycin (nausea, itching)	152	58	7	2	3	2	1	124	2	2	2	2	6	2																					0	10815.9	1	2
1480	1	2	6	2	20			2020-12-04	2	1		160	57	6	1	8	2	0	1、4	2	2	2	2	9	4																					0	9032.09	2	2
1481	1	2	6	1	48			2020-12-04	2	1		182	86	4	1	1	2	1	124	1	2	2	2	7	3																					0	5364.39	2	2
1482	1	2	6	2	52			2020-12-04	4	1		164	64	7	2	4	2	4	1、2、4	2	2	2	2	18	3																					0	9227.7	2	2
1483	2	2	6	1	48			2020-12-06	2	2	Penicillin (skin test resistance) anesthetic	171	88	6	2	6	2	0	1、2、4	2	2	2	2	13	4		18	1	5	1	1	1		3	1	1	1	1	1	1		3	4	4	1	2	14913.7
1484	2	1	6	2	84			2020-12-04	1	1		163	71	9	2	5	2	1	1、2、4	2	2	2	2	9	2		8	1		1	2	2		3	1	1	1	1	1	1		1	1	1	1	1.16667	13668.5	1	2
1485	1	1	6	2	79			2020-12-05	2	2	Penicillin	155	40.3	7	2	6	2	2	2、4	2	2	2	2	9	4																					0	5819.86	2	2
1486	1	1	6	1	69			2020-12-04	4	2	Seafood (skin ulceration)	167	74	8	2	6	1	0	1、4	1	2	2	2	5	2																					0	7985.58	2	2
1488	2	1	6	2	71			2020-12-09	2	1		155	62	7	2	2	2	0	1，2，4	2	2	2	2	11	5		5	1	5	1	1	1	5	4	2	1	1	1	2	2		3	3	3	3	2.41667	150257	1	2
1489	2	1	6	1	66			2020-12-09	2	1		163	60	7	3	5	2	3	1，2，4	2	2	2	2	9	4		8	1	5	14	1	1	45	4	2	3	3	2	4	4		4	4	3	4	3.41667	9158.72	1	2
1491	1	2	6	1	48			2020-12-07	4	1		170	68	7	3	5	2	3	1、4	1	1	2	2	6	1																					0	3356.39	2	2
1492	1	2	6	2	51			2020-12-07	2	1		163	57	8	3	5	2	2	2、4	2	2	2	2	10	2																					0	17124.4	2	2
1494	2	2	6	1	58			2020-12-08	1	1		169	75	8	2	4	1	4	1、2	2	2	2	2	10	5		12	1	3	14	1	1	1	4	2	3	1	1	1	1		3	3	4	1	2.16667	28278.1	2	2
1495	2	2	6	1	61			2020-12-09	1	1		160	50	7	3	5	2	0	1，2，4	2	2	2	2	12	4		2	1	1	1	1	2	4	3	2	1	1	1	1	1		3	2	3	1	1.66667	5941.82	2	2
1496	2	2	6	2	43			2020-12-09	4	1		173	100	6	3	5	2	1	1、4	2	2	2	2	15	6		3	2	1	1	1	1	1	3	1	1	1	1	1	3		3	3	3	1	1.91667	4692.9	2	2
1497	2	2	6	1	59			2020-12-10	2	1		170	75.5	4	2	6	1	3	1、4	2	2	2	2	12	4		4	2	5	1	2	2	4	3	1	3	1	1	1	4		3	2	1	1	2	7374.18	2	2
1499	2	1	6	2	73			2020-12-11	4	1		158	56.5	8	3	5	2	0	1、2、4	2	2	2	2	8	4		3	1	5	1	1	1	4	4	3	3	3	2	4	4		4	4	4	4	3.58333	9349.82	2	2
1500	2	1	6	1	80			2020-12-13	1	1		178	60	9	2	5	2	2	1、2、4	2	2	2	2	12	3		3	1	5	1	1	1	45	4	2	3	3	2	3	4		4	4	4	4	3.41667	4782.21	2	2
1502	2	1	6	2	78			2020-12-14	4	1		146	40	4	2	1	2	4	1、2、4	2	2	2	2	15	4		5	1	3	1	1	1	15	4	3	2	2	2	4	4		4	4	4	4	3.41667	7541.73	2	2
1504	2	1	6	1	79	1	1	2020-12-15	4	2	Erythropoietin	160	60	8	2	5	2	2	1、2、4	2	2	2	2	16	4		4	1	5	1	1	1	5	4	2	2	2	2	4	3		4	4	4	4	3.25	7700.26	2	2
1506	2	2	6	2	51			2020-12-11	2	1		158	59	7	2	5	2	1	1	2	2	2	2	6	3		3	1	5	1	1	1	15	4	3	3	3	2	3	3		4	4	4	4	3.41667	7367.32	2	2
1507	2	2	6	1	49			2020-12-11	2	1		183	102	3	1	5	2	1	1、4	1	2	2	2	8	3		8	1	5	1	1	1	15	4	2	3	4	2	4	4		4	4	4	4	3.58333	6671.41	2	2
1508	2	2	6	2	51			2020-12-14		1		167	57	4	1	1	1	0	1、4	2	2	2	2	5	2		2	1	5	1	1	1	4	4	2	3	3	2	4	4		4	4	4	4	3.5	10127
1509	2	2	6	2	52			2020-12-14	1	1		158	58	8	3		2	1	1、4	2	2	2	2	8	4		3	1	5	1	1	1	5	4	2	3	2	2	3	2		4	4	4	4	3.16667	23397.9	1	2
1510	2	2	6	1	35			2020-12-15	2	1		167	70	3	3	5	2	0	1、2、4	2	2	2	2	6	3		4	1	5	1	1	1	4	4	2	3	2	2	3	4		4	4	4	4	3.33333	5335.08	2	2
1511	2	1	6	2	80	1		2020-12-15	2	2	Aspirin	162	65	9	2	5	2	1	1、2、4	2	2	2	2	6	3		3	1	5	1	2	1	5	3	1	1	1	1	1	1		3	3	3	1	1.83333	4112.61	2	2
1512	2	2	6	2	37			2020-12-14	4	2	Seafood	152	54	6	1	5	2	1	1、4	2	2	2	2	8	3		6	1	8	1	2	1	5	3	1	2	1	2	1	1		3	3	3	1	2	6548.95	2	2
1901	1	1	8	2	75	1	1	2020-11-15	4	1		155	50	7	2	2	2	1	1,4	2	2	2	1	15	11																					0	4191.31	2	2
1903	1	1	8	2	73	1	1	2020-11-17	4	1		150	80	8	2	8	2	0	1.4	1	1	1	1	8	10																					0	8024.48	2	2
1904	1	1	8	1	84	1	1	2020-11-18	3	2	Sulfonamides	170	80	8	2	4	2	1	2	2				15	5																					0	6151.75	2	2
1906	1	1	8	1	68	1	1	2020-11-20	3	1		174	97	7	2	8	1	0	1,4	2	2	2	2	8	5																					0	11766.5	2	2
1909	1	1	8	1	80	1	1	2020-11-23	3	2		169	69	4	2	1	2	1	1	2	2	2	2	15	2																					0	6880.62	2	2
1910	1	1	8	1	80	1	1	2020-11-23	3	1		162	65	7	2	2	2	2	1，2，4	2	2	2	2	21	5																					0	44995.4	2	2
1911	1	2	8	1	53	1	1	2020-11-17	3	1		160	72	8	1	5	2	2	1	2	2	1	1	12	15																					0	7924.55	2	2
1913	1	2	8	1	55	1	4	2020-11-17	4	1		176	75	5	2	1	1	0	1	1	2	2	1	10	6																					0	5600.15	2	2
1914	1	2	8	1	59	1	1	2020-11-17	4	1		178	72	7	1	5	1	0	1	2	2	2	1	12	7																					0	30455.5
1916	1	2	8	2	62	4	3	2020-11-19	3	1		160	58	8	1	5	2	2	1,2,4	2	2	1	2	18	3																					0	5117.25	2	2
1919	1	2	8	1	46	1	2	2020-11-20	3	1		170	72	7	1	5	1	0	1	1	1	1	2	8	2																					0	41149.2	2	2
1920	1	2	8	1	60	1	1	2020-11-21	3	2	Penicillin	170	76	6	2	4	2	1	1,2,4	2	2	2	2	25	5																					0	3271.24	2	2
1923	1	2	8	1	46	1	1	2020-11-23	4	1		170	75	5	1	1	2	0	1	1	2	2	2	19	2																					0	3373.98	2	2
1928	1	1	8	2	72	1	1	2020-11-27	4	1		157	58	7	2	2	1	0	1、4	2	2	2	2	20	2																					0	6746.51	2	2
1929	1	1	8	2	67	1	1	2020-11-27	4	1		150	62	8	2	5	1	0	1	1	1	2	2	10	2																					0	4710.42	2	2
1931	2	2	8	1	55	1	1	2020-11-23	4	1		183	106	4	3	7	1	0	1、4	2	2	2	2	14	5		8	1	6	1	1	1	4	4	4	4	2	1	4	2		3	3	3	3	3	5109.51	2	2
1932	1	2	8	2	48	1	1	2020-11-24	3	2	Penicillin	164	60	4	3	5	2	0	1	2	2	2	2	18	3																					0	29891.2	2	2
1934	2	2	8	1	57	1	1	2020-11-24	4	1		169	78	4	2	1	2	1	1,5	1	2	2	2	23	4		4	1	6	1	1	1	4	4	4	4	4	4	3	3	1	4	4	4	4	3.83333	65086.7	2	2
1935	1	2	8	1	60	1	3	2020-11-24	4	1		170	79	8	3	5	2	1	1,2,4	2	2	2	2	14	3																					0	5289.45	1	2
1937	1	2	8	2	57	1	1	2020-11-27	4	1		155	54	7	2	5	1	1	1	2	2	2	2	10	2																					0	2814.99	2	2
1938	1	2	8	2	55	1	1	2020-11-27	4	1		158	56	7	2	6	2	1	1,6 Patient's own records	1	2	2	2	11	3																					0	37504.4	2	1
1941	1	2	8	1	46	1	1	2020-11-27	3	1		180	96	4	1	1	2	1	1	2	2	2	2	5	2																					0	4363.43	2	2
1943	2	1	8	2	81			2020-12-01	4	1		158	50	9	2	5	2	2	1,4	1	2	2	2	15	2		10	1	5	123	1	1	4	3	1	2	1	2	3	3		3	2	1	1	2.08333	7382.2	2	2
1944	2	1	8	1	69			2020-12-02	3	1		169	76	4	2	2	2	0	1,4	2	2	1	1	36			10	1	5	12	1	1	5	3	3	1	1	1	2	4		3	4	4	1	2.5	5933.84	2	2
1945	1	1	8	1	56			2020-12-05	4	1		164	58	7	1	1	2	0	1、3	2	2	2	2	6	3																					0	3364.67	2	2
1946	2	1	8	2	72			2020-12-04	4	1		158	69.6	9	2	8	2	1	1,2,3	2	2	2	2	18			8	1	6	1234	1	1	4	3	1	3	1	1	2	2		3	1	3	1	2	3890.79	2	2
1948	1	1	8	1	86			2020-12-07	3	1		160	62	8	2	5	2	2	1,2,4	2	2	1	2	22	2																					0	4582.14	2	2
1949	2	1	8	1	78			2020-12-07	3	2	Sulfonamides	158	74	7	2	5	2	1	1,2,4	1	2	2	2	18			5	1	6	1234	1	1	4	3	1	1	1	2	3	3		4	1	1	1	2.08333	2271.74	2	2
1950	2	1	8	1	65			2020-12-08	4	1		166	61	7	2	6	2	0	1、3、5	2	2	2	2	5	2		5	1	10	123	1	1	4	4	1	2	1	1	2	2		3	2	2	1	2.08333	4321.01	2	2
1951	2	1	8	1	78			2020-12-09	4	1		162	70	5	2	2	2	0	1	2	2	2	2	10	3		10	1	10	12	1	1	5	4	3	3	2	1	1	3		4	4	4	1	2.75	4133.51	1	2
1952	1	2	8	1	43	1	1	2020-12-01	3	1		172	85	5	1	2	2	0	1	1	2	2	2	14	2																					0	3181.94	2	2
1953	1	2	8	1	59			2020-12-01	3	1		175	78	7	1	5	2	0	1、2、4	1	1	1	1	13	2																					0	76242.5	2	2
1954	1	2	8	1	52			2020-12-01	3	1		168	64	8	3	8	2	0	1	2	2	1	1	8	2																					0	6862.38	2	2
1955	1	2	8	1	58			2020-12-01	3	1		178	69	3	2	1	2	1	1、4	1	1	1	2	11	2																					0	38922.3	2	2
1956	1	2	8	1	49			2020-12-02	3	1		170	75	7	3	5	2	1	1,2,4	1	1	1	1	8	2																					0	5451.32	2	2
1957	1	2	8	1	58			2020-12-02	3	1		172	75	4	1	5	2	0	1、2	1	1	1	1	10	2																					0	4717.82	2	2
1958	1	2	8	1	58			2020-12-01	3	1		177	74	6	1	5	2	1	1	1	2	2	2	8	2																					0	12409.8	2	2
1959	1	2	8	2	61	1	1	2020-12-02	3	1		164	60	7	2	1	1		1、4	2	2	2	2	12	2																					0	5492.74	2	2
1960	1	2	8	1	49			2020-12-04	4	1		168	75	3	1	1	1		1	2	2	2	2	6	2																					0	7531.77	2	2
1962	2	2	8	2	44			2020-12-04	4	1		155	62	8	3	5	1	0	1,3	1	1	1	1	6	2	1	31	1	6	1	1	1	4	4	1	2	2	3	1	2		2	2	1	1	1.91667	124028	2	2
1963	1	2	8	1	64			2020-12-06	4	1		174	73	7	2	2	2	1	1,2,4	2	2	2	2	15	2																					0	6577.66	2	2
1964	1	2	8	2	56			2020-12-09	4	1		162	81	7	2	4	1	0	1,2,4	2	2	2	2	15	2																					0	6529.64	2	2
1965	2	2	8	2	63			2020-12-04	4	1		195	50	6	3	5	2	0	124	1	1	2	2	8	2	1	4	1	5	124	1	1	4	3	3	1	2	1	2	2		1	1	2	1	1.75	36031.6	2	2
1966	1	2	8	1	37			2020-12-04	4	1		175	94	4	1	4	1	0	14	2	2	2	2	6	3																					0	89975.6	2	2
1968	2	2	8	1	61			2020-12-08	4	1		173	80	5	2	1	2	0	1,4	2	2	2	2	6		1	3	1	4	1	1	1	5	4	1	1	1	1	1	2		3	4	4	2	2.16667	7237.68	2	2
1970	2	2	8	1	50			2020-12-09	4	1		162	83	7	3	5	1	0	1	1	2	1	2	12	2	1	10	1	6	124	1	1	1	4	4	4	4	4	2	2		4	4	4	1	3.41667	5205.45	2	2
1971	2	2	8	1	57			2020-12-09	4	1		168	85	7	1	5	1	0	14	2	2	1	1	5	2	1	10	1	2	13	1	1	12	1	4	1	2	2	4	4		4	4	4	1	2.91667	59067.9	2	2
1972	2	2	8	1	46			2020-12-09	4	1		175	105	6	1	5	2	0	14	1	1	2	2	5	2	1	15	1	20	1234	1	1	5	4	4	4	2	1	1	1	1	4	4	1	1	2.5	5714.76	2	2
1973	2	2	8	2	58			2020-12-10	2	1		145	45	7	3	5	2	1	1	2	2	1	1	5	2	1	3	1	6	13	1	1	4	4	4	4	3	3	3	3		4	4	4	3	3.58333	2553.07
1974	2	2	8	1	51			2020-12-09	4	1		176	80	7	1	5	2	0	14	1	1	2	2	6	2	1	15	1	2	1	1	1	5	4	1	1	1	1	4	4		4	1	4	1	2.25	35175.1	2	2
1975	2	2	8	1	42			2020-12-09	3	1		180	88	7	1	8	2	0	12	1	2	2	2	3		1	10	1	5	13	1	1	4	4	1	1	1	1	2	3		2	1	1	1	1.66667	7324.75	2	2
1977	2	1	8	1	68			2020-12-11	2	1		163	60	6	2	1	1	1	14	2	2	2	2	6	2	1	5	1	5	1	1	1	4	3	4	4	3	3	3	3		4	4	4	3	3.5	6441.56	2	2
1978	1	1	8	1	77			2020-12-02	3	1		165	65	8	2	1	2	0	1	1	2	2	2	8	2																					0	6146.56	2	2
1979	1	1	8	2	74			2020-12-04	4	1		162	56	9	2	5	2	1	14	2	2	1	1	10	9																					0	40398.1	2	2
1980	1	1	8	1	68			2020-12-04	2	1		170	72	7	3	5	1	0	14	2	2	2	2	11	3																					0	5727.36	2	2
1981	1	2	8	1	47			2020-12-01	3	1		168	72	4	1	6	1	1	1	1	1	2	2	7	2																					0	37034.6	2	1
1982	1	2	8	1	56			2020-12-03	3	1		175	75	8	3	5	1	0	12	1	1	1	1	7	2																					0	3271.11	2	2
1984	1	2	8	1	56			2020-12-04	2	1		170	70	3	1	1	2	1	1,4	2	2	2	2	8																						0	5555.59	2	2
1985	2	2	8	1	59			2020-12-10	2	1		180	92	3	2	4	2	0	1,4	2	2	2	2	10	2		2	1	5	12	1	1	4	3	4	4	4	3	3	3		4	4	3	3	3.41667	3414.8	2	2
1986	2	2	8	1	85			2020-12-10	2	1		170	57	5	2	2	2	0	1,4	2	2	2	2	18	2		3	1	5	12	1	1	5	3	4	3	3	3	4	4		4	4	4	3	3.58333	3777.74	2	2
1987	2	2	8	2	64			2020-12-10	1	1		150	52	9	1	5	2	8	1.4	1	2	2	2	12	2		5	1	5	12	1	1	4	4	3	4	3	4	3	4		4	4	4	3	3.58333	5995.05	2	2
1988	2	2	8	1	51			2020-12-10	2	1		170	80	6	1	5	1		1.4	1	2	2	2	8			4	1	5	13	1	1	4	3	4	3	4	3	4	3		4	4	4	3	3.5	10056.3	2	2
1989	2	2	8	1	44			2020-12-08	2	1		170	80	3	1	2	1		1.4	1	2	2	2	10	2		5	1	6	12	1	1	4	3	3	3	4	3	3	4		4	4	4	3	3.41667	8768.06	2	2
1990	2	2	8	2	76			2020-12-11	1	2	Penicillin	169	68	8	2	1	1		1,4	2	2	2	2	8	2		8	1	6	1234	1	1	4	3	4	4	4	3	4	4		4	4	4	3	3.66667	4840.85	2	2
1991	2	2	8	1	46			2020-12-11	2	1		170	76	7	1	8	2	0	1.4	2	2	1	1	5	2		5	1	5	123	1	1	4	3	4	3	4	2	3	4	1	4	4	4	4	3.5	11292.4	2	2
1992	2	2	8	1	86			2020-12-12	2	1		170	78	9	2	5	2	1	1.4	2	2	2	2	10	2		5	1	6	12	1	1	4	3	4	3	3	4	3	3		4	4	4	3	3.41667	2649.46	2	2
1993	2	2	8	2	47			2020-12-11	2	1		166	71	6	1	1	1		1,4	2	2	2	2	5	2		5	1	9	123	1	1	4	3	4	4	4	3	3	4		4	4	4	3	3.66667	5448.74	2	2
1994	2	2	8	1	48			2020-12-11	2	1		174	95	7	1	5	2	1	1,4	1	2	2	2	8	2		8	1	8	123	1	1	5	3	4	4	3	3	3	4		4	4	4	3	3.58333	7031.12	2	2
1995	2	2	8	1	64			2020-12-11	1	1		173	78	8	2	5	2	12	14	2	2	2	2	8	2		5	1	6	123	1	1	4	3	4	3	4	2	3	4		4	4	4	3	3.41667	3537.66	2	2
1996	2	1	8	2	71			2020-12-11	2	2	Penicillin, amoxicillin	169	78	7	2	1	1	0	1	1	2	1	1	6	2		6	1	5	13	1	1	4	4	4	4	3	3	3	4		4	4	4	3	3.58333	38151.2	2	2
1997	2	2	8	1	55			2020-12-11	1	1		172	84	7	2	1	2	0	1.4	1	2	2	2	8	2		8	1	5	12	1	1	4	4	3	3	4	3	4	4		4	4	4	3	3.58333	41950.2	2	2
1998	2	2	8	2	53			2020-12-11	4	1		166	75	7	2	4	2	1	1	1	1	1	1	5	2		2	1	5	12	1	1	4	4	3	4	2	3	4	4		3	3	4	2	3.33333	51002.8	2	2
2000	2	1	8	2	73			2020-12-15	2	1		160	76	8	3	5	2	1	1	2	2	2	2	8	2			1	5	12	1	1	4	4	3	4	3	4	3	3		3	3	3	4	3.41667	27235.2	2	2
2001	1	1	5	1	78			2020-12-01	4	1		170	75	4	2	1	1		124	2	2	2	2	25	2																					0	27235.2	2	2
2003	1	1	5	2	77			2020-12-02	4	1		150	73	8	2	5	2	1	1，2	1	2	2	2	10	3																					0	7888.94	2	2
2004	1	1	5	1	83			2020-12-07	1	1		178	82	8	2	1	1		1,2,4	2	2	2	2	10																						0	3021.23	2	2
2005	2	1	5	1	79			2020-12-07	2	1		164	59	6	2	2	2	2	1,4	2	2	2	2	13	5		12	1	6	124	1	1	1	4	4	4	4	4	4	4		4	4	4	4	4	7494.79	2	2
2006	1	1	5	2	78			2020-12-07	1	1		164	70	8	2	1	1		124	2	2	2	2	10																						0	7341.99	2	2
2007	2	1	5	2	81			2020-12-08	4	1		164	59	7	2	1	2	1	1	2	2	2	2	13	6		10	1		123	1	1	4	4	4	4	4	4	4	4	1	4	4	4	4	4	6644.55	2	2
2008	2	1	5	2	72			2020-12-07	1	1		160	80	8	2	5	1		12	2	2	2	2	7			7	1	6	1	1	1	1	4	4	4	1	4	4	4		4	4	4		3.41667	4600.78	2	2
2009	1	1	5	2	73			2020-12-07	2	2	Houttuynia cordata injection allergy	152	76	8	2	5	1		14	2	2	2	2	10	3																					0	7117.57	2	2
2010	2	1	5	1	80			2020-12-09	4	1		170	71	9	2	2	1		124	2	2	2	2	12	2		10	1	6	123	1	1	1	4	4	4	4	4	4	4				4		3	5684.83	2	2
2011	1	2	5	1	49			2020-12-02	2	1		175	110	8	1	6	1		14	2	2	2	2	8	1																					0	6514.6	2	2
2012	2	2	5	1	55			2020-12-08	2	2	Penicillin, cephalosporin	175	95	6	1	2	2	1	14	2	2	2	2	13	4		15	1	6	124	1	1	1	4	4	4	4	4	4	4		4	4	4	4	4	6824.75	2	2
2013	1	2	5	2	58			2020-12-07	4	1		157	58	5	2	1	2	1	14	2	2	2	2	5	2																					0	8813.36	2	2
2014	1	2	6	1	52	1	1	2020-11-24	2	1		167	61	8	1	4	2	0	12	2	2	2	1	10	10																					0	6114.76	2	2
2015	2	2	5	2	51			2020-12-09	4	1		164	74	8	1	2	2	0	1	1	2	2	2	7	2		10	1	2	1234	1	1	134	4	4	4				4			4	4		2	5460.57	2	2
2016	2	2	5	2	58			2020-12-10	4	1		160	73	6	2	2	2	1	14	2	2	2	2	5	2		5	1	1	123	1	1	4	4	4	4	4	4	4	4						2.66667	16710.5	2	2
3001	1	1	4	1	83			2020-12-01	1	1		176	68	4	2	1	2	0	2	1	1	2	2	5																						0	5860.42	2	2
3002	1	2	4	1	47			2020-12-01	4	1		178	85	7	1	5	2	1	1	2	1	1	2	5																						0	66799.2	2	2
3003	2	1	4	1	68			2020-12-05	1	2	Sulfonamide	177	81	7	2	2	1		14	2	2	2	2	8			6	1	5	123	1	1	4	3	1	1	2	2	1	1		3	3	1	3	2	7596.24	2	2
3004	2	2	4	1	57			2020-12-02	4	1		172	88	6	1	4	2	1	1	2	2	2	2	8				1	4	12	1	1	4	3	1	1	1	1	1	1		1	1	1	1	1.16667	4147.68	2	2
3005	1	1	4	2	78			2020-12-01	4	1		160	75	9	3	5	2	0	3,4	1	2	1	2	9			9																			0	8201.68	2	2
3006	1	2	4	2	50			2020-12-01	3	1		160	60	4	2	2	2	1	1	1	1		2	6																						0	7687.12	2	2
3007	1	1	4	2	71			2020-12-03	1	2	Sulfonamides	161	75	5	2	1	2	1	1	1	2	2	2	6																						0	6371.4	2	2
3008	1	2	4	2	56			2020-12-01	3	2	Penicillin	162	66	4	2	2	2	0	1，4	2	2	1	1	8																						0	4745.45	2	2
3009	2	1	4	2	71			2020-12-03	1	1		150	48	6	2	8	1	0	1,2	2	2	2	2	6			5	1	5	34	1	1	4	4	1	1	1	1	4	4		4	4	2	4	2.75	11174	2	2
3011	1	1	4	1	79			2020-12-03	1	1		163	62	4	2	1	2	0	1,2	1	1	2	1	10																						0	6406.93	2	2
3012	1	2	4	1	48			2020-12-02	2	1		165	79	8	1	8	1	0	1,4	2	2	2	2	7																						0	31852.3	2	2
3013	2	1	4	1	70			2020-12-04	1	1		170	80	8	2	2	2	0	1	2	2	2	2	5			8	1	5	123	1	1	4	4	2	4	4	4	4	4		4	4	3	3	3.58333	9219.14	2	1
3014	2	2	4	2	42			2020-12-02	4	1		165	64	3	1	2	1		2,4	2	2	2	1	20	3		8	2	5	2	1	1		4	2	4	2	3	3	2		4	4	4	4	3.25	5214.56	2	2
3015	2	1	4	2	80			2020-12-04	1	1		160	60	8	2	5	2	0	124	2	2	2	2	18			5	1	5	12	1	1	4	3	1	1	1	1	1	1	1	3	3	1	1	1.66667	3749.4	2	2
3017	2	1	4	2	75			2020-12-09	2	2	Penicillin	160		9	2	5	2	1	14	1	1	1	2	10				1	4	2	1	1	1	3	1	1	1	1	1	1		2	2	1	1	1.41667	39220	2	1
3019	2	1	4	1	75	4		2020-12-13	1	1		170	71	4	2	4	2	0	1	2	2	2	2	6			10	1	2	12	1	1	5	3	1	1	1	1	1	1		3	3	2	1	1.58333	8318.71
3020	2	1	4	2	74	2		2020-12-12	1	1		160	70	8	2	4	2	1	14	1	2	2	2	11			6	1	5	12	1	1	4	3	1	1	1	1	1	1		3	3	3	1	1.66667	10894.9	2	2
3021	2	1	4	1	73			2020-12-12	1	1		166	60	6	2	2	2	1	134	2	2	2	2	8				1	5	34	1	1	4	2	1	1	1	1	1	1		2	2	2	1	1.33333	5598.83	2	2
3022	1	1	4	1	66			2020-12-14	1	1		163	73	3	2	2	2	0	14	1	2	2	2	5																						0	8884.58	2	2
3023	2	2	4	2	71			2020-12-03	1	1		156	57	6	2	2	1		1	2	2	2	2	8			4	1	2	12	1	1	4	3	2	1	1	1	1	1		2	3	2	1	1.66667	3734
3025	1	2	4	2	53			2020-12-06	1	1		160	85	7	2	5	1	0	1	2	2	2	2	13			5	1	6	12	1	1	4	3	1	1	1	1	1	1	1	3	3	1	1	1.66667	9491.99	2	2
3027	2	2	4	1	60			2020-12-07	1	2	Sulfonamide	170	73	4	2	4	2	1	1	1	1	2	1	7			5	1	2	12	1	1	1	2	1	1	1	1	1	1		2	2	1	1	1.33333	11266.4	2	2
3028	2	2	4	1	61			2020-12-04	1	1		165	70	6	2	6	2	1	1	2	2	2	2	4	3		10	1	6	123	1	1	4	3	1	1	1	1	1	1	1	2	2	2	1	1.5	71639.9	2	2
3031	2	2	4	1	56			2020-12-09	1	2	Sulfonamides	171	76	3	2	1	2	0	14	1	2	1	2	10			6	1	6	12	1	1	4	3	1	1	1	1	1	1		3	2	1	1	1.41667	54153.7	2	2
3032	2	2	4	1	58			2020-12-10	1	1		174	81	6	1	5	2	0	14	1	2	2	2	7			5	1	2	12	1	1	5	4	2	1	1	1	1	1		4	4	4	1	2.25	49490.8
3033	2	2	4	1	58			2020-12-08	1	1		182	87	7	1	8	2	0	14	1	2	1	1	5			10	1	6	12	1	1	5	3	1	1	1	1	2	2		3	3	3	1	1.83333	6379.4	2	2
3034	2	2	4	2	50			2020-12-10	1	2	Sulfonamides	158	60	9	1	4	2	0	124	1	1	1	2	10			3	1	2	12	1	1	4	3	1	1	1	1	1	2		3	3	3	1	1.83333	3194.44	1	2
3036	2	2	4	1	48			2020-12-10	1	1		175	81	7	3	8	2	1	1.3	2	2	2	2	10			6	1	2	12	1	1	4	3	1	1	1	1	1	2		3	2	1	1	1.58333	56348.1	2	2
3037	2	2	4	1	58			2020-12-11	1	1		172	99	6	1	4	1	0	1.2.4	1	1	2	2	6			5	2	2	12	1	1	4	3	2	1	1	1	1	3		3	4	4	1	2.25	11462.7	2	2
3039	2	2	4	1	60			2020-12-12	1	1		178	78	4	2	1	2	0	1	1	2	2	2	8			8	1	6	12	1	1	4	3	1	1	1	1	1	1		3	3	1	1	1.5	6939.7	2	2
3040	2	2	4	1	62			2020-12-11	2	1		168	78	7	2	5	2	1	1	2	2	2	2	5			5	1	6	12	1	1	4	3	1	1	1	1	1	1		3	2	1	1	1.5	11382.7
4001	1	2	7	1	45			2020-12-02	4	1		172	78	7	1	5	2	0	1	1	2	2	1	9	8																					0	7260.12	2	2
4003	1	2	7	1	54			2020-12-01	2	1		170	77	7	1	8	2	0	1	2	2	2	2	7	2																					0	3691.88	2	2
4004	1	2	7	2	59			2020-12-03	4	1		158	58	7	2	5	2	3	1.4	2	2	2	2	6	3																					0	4320.92	2	2
4005	2	2	7	1	52			2020-12-02	4	1		181	81	3	1	1	2	0	1	1	1	1	2	12	2		30	1	6	1	1	1	5	4	3	3	2	1	2	2		3	3	4	4	2.83333	7388.46	2	2
4006	1	2	7	1	45			2020-12-05	2	1		164	70	5	1	2	1	0	1.4	2	2	2	2	5	8																					0	5723.42	2	2
4007	1	2	7	1	54			2020-12-04	2	1		170	68	7	1	6	2	0	1	1	2	2	2	5	7																					0	23452	2	2
4008	2	2	7	1	56			2020-12-07	2	1		174	90	5	3	8	1	0	1	1	1	1	1	10	2		20	1	14	13	1	1	4	4	4	4	3	3	4	4		3	4	3	3	3.58333	3465.67	2	2
4009	2	2	7	1	49			2020-12-08	2	1		177	70	4	1	5	2	1	1.4	1	2	2	2	10	2		29	1	12	123	1	1	4	4	4	3	3	3	3	4		4	4	4	3	3.58333	8717.11	2	2
4010	2	2	7	2	81			2020-12-09	4	2	Isosorbide Dinitrate, Sensong Yangxin Capsule, Digoxin	160	65	8	2	1	1	1	1	1	1	1	1	15	2		6	1	5	1	1	1	4	4	1	2	1	2	3	3		4	4	3	3	2.83333	8316.84	2	2
4011	2	2	7	1	76			2020-12-09	2	1		171	90	7	2	1	1	0	6. Drinking history, 30 years of drinking, 100ml/month of drinking	2	2	2	2	10	2		10	1	5	12	1	1	5	4	1	3	1	1	3	4		4	4	4	3	3	25031.6
4012	2	2	7	2	64			2020-12-10	2	1		155	58	7	2	4	2	1	1,4	2	2	2	2	6	2		3	1	10	1	1	1	4	3	3	3	3	2	3	3		4	4	4	3	3.25	7031.23	2	2
4013	2	2	7	2	71			2020-12-10	2	1		160	55	7	2	4	2	0	1,4	1	2	1	1		2		10	1	10	1	1	1	4	3	3	4	3	3	4	4		4	4	4	3	3.58333	8778.36	2	2
4014	2	2	7	1	52			2020-12-10	2	1		178	102	7	1	5	1	0	1	1	1	1	1	6	1		8	1	5	1	1	1	4	3	3	4	3	3	3	4		4	4	4	3	3.5	8487.52	2	2
4015	2	2	7	1	52			2020-12-10	2	1		177	96	8	1	1	2	0	1	1	1	1	1	6	5		1	1	7	1234	1	1	2	4	3	3	3	4	4	4		4	4	4	3	3.66667	33824.8	2	2
4016	2	2	7	1	57			2020-12-10	1	2	Sulfonamides	174	85	3	2	1	1	0	1.4	2	2	2	2	6	2		6	1	7	1	1	1	4	4	3	3	3	3	3	3		4	4	4	3	3.41667	8908.03	2	2
4017	2	2	7	1	49			2020-12-10	2	1		170	80	7	3	5	2	1	1	1	2	2	2	8	2		5	1	5	13	1	1	4	3	3	3	4	3	4	4		4	4	4	3	3.58333	9823.28	2	2
4020	2	2	7	2	74			2020-12-12	2	1		170	75	7	2	6	2	1	124	1	1	1	2	15			8	1	3	12	1	1	4	2	1	1	1	1	1	1	1	2	2	1	1	1.25	36608.1	2	2
4021	2	2	7	1	57			2020-12-11	4	1		185	85	7	2	4	2	0	1	2	2	2	2	5			6	1	3	12	1	1	4	3	1	1	1	1	1	1		3	3	1	1	1.5	13220.1	2	2
4023	1	1	7	2	79			2020-12-02	2	1		150	60	8	2	8	2	0	1	2	2	2	2	4	2																					0	10349.6	2	2
4024	2	1	7	2	72			2020-12-03	4	1		159	68	8	2	6	2	2	1	2	2	2	2	12	2		20	1	5	1	1	1	4	4	2	2	2	2	2	3	1	3	3	4	3	2.75	6376.79	2	2
4025	1	1	7	2	72			2020-12-04	2	1		162	72	7	2	2	1	0	1,4	2	2	2	2	4	5																					0	9510.82	2	2
4026	1	1	7	1	76			2020-12-05	2	1		170	75	8	3	5	2	2	2,4	2	2	2	2	11	7																					0	7946.39
4027	2	1	7	1	67			2020-12-05	2	1		172	80	7	2	6	2	0	1,4	2	2	2	2	8	6		20	1	15	1234	1	1	4	4	3	4	4	4	4	4		4	4	4	4	3.83333	55419.1	2	2
4028	1	1	7	2	78			2020-12-07	4	1		151	54	7	2	1	1	0	1,4	2	2	2	2	25	5																					0	26879.5	2	2
4029	2	1	7	1	68			2020-12-08	2	1		170	65	7	2	6	2	2	1,4	1	1	1	1	20	2		30	1	15	1234	1	1	1	4	3	3	2	2	4	4		4	4	4	3	3.33333	38229.4	2	2
4030	2	1	7	1	66		1	2020-12-14	1	1		170	72	8	2	5	2	1	1	2	2	2	2	5			5	1	5	12	1	1	4	4	2	2	2	2	3	3		4	4	2	3	2.83333	7281.27	2	2
4033	2	2	7	1	46			2020-12-04	2	1		175	75	4	1	2	2	0	1,4	1	1	1	2	6	2		20	1	10	1234	2	1	4	4	4	4	4	4	4	4		4	4	4	4	4	6082.58	2	2
4034	2	2	7	2	57			2020-12-05	2	1		163	68	7	2	6	2	0	1,4	2	2	2	2	8	5		11	1	25	1234	1	1	4	4	2	3	4	4	4	4		4	4	4	2	3.58333	7698.79	2	2
4035	1	2	7	1	52			2020-12-07	2	2	Penicillin, anaphylactic shock, sweating, shortness of breath, redness.	180	100	3	1	4	2	0	1,4	1	2	2	2	10																						0	6027.84	2	2
4036	2	2	7	1	46			2020-12-07	4	1		173	84	6	1	4	1	0	1,4	2	2	2	2	12			30	1	11	13	1	1	4	4	4	4	3	4	4	4		4	4	4	3	3.83333	10656.5	1	2
4037	2	2	7	1	52			2020-12-08	1	2	Metronidazole (whole body ulceration, heart and brain are genitals)	173	115	7	2	5	2	0	1,4	1	2	2	2	15	5		40	1	10	13	1	1	4	4	3	4	3	3	3	4		4	4	3	4	3.58333	7514.14	2	2
9001	2	1	8	2	81			2020-12-15	2	2	Smell the fragrance and make your mouth numb.	145	52	8	2	7	2	2	1	2	2	2	2	8	2		5	1	5	123	1	1	4	4	3	3	3	4	4	4		4	4	4	3	3.58333	5109.35	2	2
9002	2	1	8	1	65			2020-12-15	1	1		168	74	7	3	5	2	0	1	2	2	1	1	8	2		8	1	5	12	2	1	4	3	4	3	4	3	4	4		4	4	4	4	3.66667	65338.1	2	2
9003	2	2	8	2	48			2020-12-15	2	1		162	74	6	1	5	2	3	1,4	1	2	2	2	5	2		5	1	7	12	1	1	5	4	4	4	4	3	3	3		4	4	4	4	3.75	8134.65	2	2
9004	2	2	8	1	59			2020-12-15	2	1		168	67	7	1	5	1	0	1,4	1	2	1	1	6	2		6	1	5	12	1	1	5	3	3	4	4	3	3	3		4	3	3	3	3.33333	32668.5	2	2
9005	2	2	8	2	63			2020-12-15	2	1		157	63	8	3	5	2	1	1,4	1	2	2	2	12	2		8	1	5	123	1	1	5	4	3	3	4	3	3	3		4	4	4	3	3.5	1319.96	2	2
9006	1	2	8	1	51			2020-12-15	4	1		170	73	7	1	4	2	1	1	1	1	1	2	7	2
[truncated: 8 more columns]
